# Supplementary material for: The significance of ErbB2/3 in the conversion of induced pluripotent stem cells into cancer stem cells
Source: Sci Rep. 2022 Feb 17;12:2711. doi: 10.1038/s41598-022-04980-y (PMC8854581; doi:10.1038/s41598-022-04980-y)
Supplement: Supplementary file 2 — Supplementary Information 2. [file 41598_2022_4980_MOESM2_ESM.xlsx]

## Sheet: Met anlysis data
!Column_name=PK-8
!Comparing_with=Normal Pancreas
!Fold_change_threshold=2
!FDR_threshold=0.0001
!Number_of_over-expressed_genes=4176
ProbeID	PK-8	Normal Pancreas	Fold change	z-value	Gene symbol	Gene name
GPR87	3.3681	0.4272	872.77	657.605	GPR87	G protein-coupled receptor 87
RTKN2	3.3257	0.4595	734.852	640.902	RTKN2	rhotekin 2
UGT1A8	3.2374	0.4418	624.597	625.115	UGT1A8	UDP glucuronosyltransferase family 1 member A8
VSNL1	3.2367	0.4502	611.646	623.08	VSNL1	visinin like 1
MBNL3	3.2436	0.5286	518.8	607.092	MBNL3	muscleblind like splicing regulator 3
CENPK	3.2228	0.5156	509.565	605.348	CENPK	centromere protein K
SCEL	3.2199	0.5165	505.126	604.499	SCEL	sciellin
GALNT5	3.1969	0.5158	479.844	599.512	GALNT5	polypeptide N-acetylgalactosaminyltransferase 5
CDYL2	3.1803	0.5002	478.74	599.289	CDYL2	chromodomain Y like 2
NRG1	3.2087	0.5774	427.858	588.377	NRG1	neuregulin 1
TMEM154	3.2046	0.5819	419.469	586.453	TMEM154	transmembrane protein 154
MTFR2	3.1407	0.5741	368.638	573.909	MTFR2	mitochondrial fission regulator 2
OLR1	3.1298	0.5747	359.005	571.338	OLR1	oxidized low density lipoprotein receptor 1
E2F7	3.148	0.6333	327.115	562.304	E2F7	E2F transcription factor 7
BUB1B	3.0199	0.6499	234.423	529.948	BUB1B	BUB1 mitotic checkpoint serine/threonine kinase B
ATAD2	3.0178	0.6634	226.152	526.46	ATAD2	ATPase family AAA domain containing 2
MCM4	3.0036	0.7513	178.772	503.63	MCM4	minichromosome maintenance complex component 4
CCNYL1	2.9808	0.7336	176.685	502.489	CCNYL1	cyclin Y like 1
FAT2	2.9348	0.7254	161.957	494.037	FAT2	FAT atypical cadherin 2
KIF15	2.9324	0.7436	154.454	489.431	KIF15	kinesin family member 15
DAPP1	2.9396	0.774	146.42	484.243	DAPP1	dual adaptor of phosphotyrosine and 3-phosphoinositides 1
G2E3	2.9578	0.8059	141.873	481.18	G2E3	G2/M-phase specific E3 ubiquitin protein ligase
LPCAT2	2.92	0.7816	137.531	478.161	LPCAT2	lysophosphatidylcholine acyltransferase 2
CENPH	2.9848	0.8525	135.613	476.797	CENPH	centromere protein H
ELOVL6	2.9694	0.8641	127.438	470.759	ELOVL6	ELOVL fatty acid elongase 6
DUOXA1	2.8893	0.835	113.318	459.355	DUOXA1	dual oxidase maturation factor 1
RUNX2	2.9536	0.92	108.044	454.727	RUNX2	RUNX family transcription factor 2
RPP30	2.8776	0.8479	107.078	453.855	RPP30	ribonuclease P/MRP subunit p30
LIPG	2.875	0.8823	98.333	445.581	LIPG	lipase G, endothelial type
APOBEC3C	2.8175	0.852	92.363	439.499	APOBEC3C	apolipoprotein B mRNA editing enzyme catalytic subunit 3C
HPGD	2.8684	0.9051	91.897	439.007	HPGD	15-hydroxyprostaglandin dehydrogenase
AP1S3	2.8597	0.924	86.238	432.836	AP1S3	adaptor related protein complex 1 subunit sigma 3
CDCA4	2.8474	0.9248	83.676	429.906	CDCA4	cell division cycle associated 4
CMTM1	2.788	0.8807	80.779	426.485	CMTM1	CKLF like MARVEL transmembrane domain containing 1
DUSP16	2.8238	0.9247	79.268	424.652	DUSP16	dual specificity phosphatase 16
MSX2P1	2.8204	0.9488	74.405	418.502	MSX2P1	msh homeobox 2 pseudogene 1
NUSAP1	2.8331	0.9706	72.862	416.468	NUSAP1	nucleolar and spindle associated protein 1
TMPRSS13	2.8347	1.0099	66.804	408.038	TMPRSS13	transmembrane serine protease 13
FOXL2	2.8079	0.9931	65.283	405.802	FOXL2	forkhead box L2
IL36G	2.8332	1.0316	63.329	402.85	IL36G	interleukin 36 gamma
LOC645726	2.7421	0.9646	59.91	397.461
KRT19P2	2.7939	1.0172	59.8	397.282	KRT19P2	keratin 19 pseudogene 2
ACP6	2.7254	1.0039	52.662	384.939	ACP6	acid phosphatase 6, lysophosphatidic
TCHP	2.694	0.982	51.523	382.815	TCHP	trichoplein keratin filament binding
SHANK2	2.6866	0.9788	51.027	381.876	SHANK2	SH3 and multiple ankyrin repeat domains 2
ACOT4	2.7295	1.0306	49.992	379.886	ACOT4	acyl-CoA thioesterase 4
MICALL1	2.7765	1.0805	49.659	379.237	MICALL1	MICAL like 1
LOC730107	2.735	1.0527	48.117	376.174
PANX1	2.7388	1.0594	47.797	375.525	PANX1	pannexin 1
KREMEN2	2.7442	1.0708	47.141	374.184	KREMEN2	kringle containing transmembrane protein 2
ARFGEF2	2.7225	1.0514	46.892	373.669	ARFGEF2	ADP ribosylation factor guanine nucleotide exchange factor 2
SKIL	2.7411	1.1129	42.482	364.077	SKIL	SKI like proto-oncogene
TMEM185B	2.6626	1.051	40.888	360.365	TMEM185B	transmembrane protein 185B
THAP10	2.691	1.0847	40.392	359.18	THAP10	THAP domain containing 10
DENND2C	2.7347	1.1324	40.022	358.285	DENND2C	DENN domain containing 2C
AKIRIN1	2.692	1.1346	36.091	348.245	AKIRIN1	akirin 1
SRCAP	2.7174	1.1672	35.498	346.635	SRCAP	Snf2 related CREBBP activator protein
KDM2B	2.698	1.1501	35.31	346.121	KDM2B	lysine demethylase 2B
USP5	2.6225	1.0784	35.003	345.271	USP5	ubiquitin specific peptidase 5
PRSS12	2.6297	1.0912	34.554	344.019	PRSS12	serine protease 12
SRD5A1	2.6753	1.1429	34.072	342.655	SRD5A1	steroid 5 alpha-reductase 1
APOOL	2.6585	1.1443	32.674	338.585	APOOL	apolipoprotein O like
ICAM5	2.6815	1.168	32.621	338.429	ICAM5	intercellular adhesion molecule 5
GCNT1	2.6012	1.0953	32.055	336.729	GCNT1	glucosaminyl (N-acetyl) transferase 1
XPO5	2.6719	1.2037	29.39	328.3	XPO5	exportin 5
PDE8A	2.6106	1.1455	29.181	327.606	PDE8A	phosphodiesterase 8A
SPIRE1	2.5429	1.1152	26.773	319.243	SPIRE1	spire type actin nucleation factor 1
RIMBP3	2.649	1.2222	26.718	319.042	RIMBP3	RIMS binding protein 3
FSCN1	2.5756	1.1505	26.613	318.662	FSCN1	fascin actin-bundling protein 1
RNFT2	2.5746	1.1522	26.448	318.058	RNFT2	ring finger protein, transmembrane 2
SH2D5	2.648	1.2312	26.11	316.806	SH2D5	SH2 domain containing 5
MTHFSD	2.6064	1.1943	25.829	315.755	MTHFSD	methenyltetrahydrofolate synthetase domain containing
CYP2S1	2.5768	1.1754	25.2	313.363	CYP2S1	cytochrome P450 family 2 subfamily S member 1
WDFY1	2.6103	1.2258	24.238	309.584	WDFY1	WD repeat and FYVE domain containing 1
NUDT19	2.5631	1.1872	23.763	307.661	NUDT19	nudix hydrolase 19
TRMT2A	2.5714	1.2007	23.48	306.498	TRMT2A	tRNA methyltransferase 2 homolog A
GTF2H3	2.5567	1.191	23.211	305.38	GTF2H3	general transcription factor IIH subunit 3
SMAD6	2.5211	1.1591	23.014	304.553	SMAD6	SMAD family member 6
PRKCE	2.6086	1.2477	22.956	304.307	PRKCE	protein kinase C epsilon
PAX7	2.5712	1.2148	22.72	303.3	PAX7	paired box 7
KTI12	2.5599	1.2115	22.305	301.511	KTI12	KTI12 chromatin associated homolog
ANO9	2.5102	1.1621	22.289	301.444	ANO9	anoctamin 9
FAM91A1	2.5765	1.2373	21.837	299.454	FAM91A1	family with sequence similarity 91 member A1
TXNRD3	2.5417	1.2065	21.637	298.56	TXNRD3	thioredoxin reductase 3
PTGES2	2.6044	1.2705	21.572	298.269	PTGES2	prostaglandin E synthase 2
DYNC2H1	2.5828	1.2566	21.193	296.547	DYNC2H1	dynein cytoplasmic 2 heavy chain 1
SHMT1	2.507	1.187	20.893	295.161	SHMT1	serine hydroxymethyltransferase 1
NAT1	2.505	1.1879	20.754	294.512	NAT1	N-acetyltransferase 1
DUOX2	2.5624	1.2459	20.725	294.378	DUOX2	dual oxidase 2
DHFR2	2.5925	1.2788	20.592	293.752	DHFR2	dihydrofolate reductase 2
GTSE1	2.5127	1.2181	19.706	289.481	GTSE1	G2 and S-phase expressed 1
SLC39A9	2.548	1.2679	19.059	286.239	SLC39A9	solute carrier family 39 member 9
CEMIP	2.5123	1.2377	18.819	285.009	CEMIP	cell migration inducing hyaluronidase 1
ZMYM1	2.5552	1.2918	18.34	282.505	ZMYM1	zinc finger MYM-type containing 1
USP6NL	2.4606	1.1978	18.315	282.371	USP6NL	USP6 N-terminal like
ZNF274	2.5128	1.2535	18.168	281.588	ZNF274	zinc finger protein 274
PARD6B	2.5118	1.2554	18.047	280.94	PARD6B	par-6 family cell polarity regulator beta
LOC643562	2.5531	1.3009	17.873	280	LOC643562	Rho GTPase activating protein 21 pseudogene
LOC401076	2.5454	1.3001	17.591	278.457
ALG11	2.4896	1.2447	17.575	278.368	ALG11	ALG11 alpha-1,2-mannosyltransferase
ALKBH6	2.557	1.3153	17.446	277.653	ALKBH6	alkB homolog 6
PLS1	2.493	1.2546	17.314	276.915	PLS1	plastin 1
PITPNM1	2.494	1.2631	17.018	275.238	PITPNM1	phosphatidylinositol transfer protein membrane associated 1
DCTN5	2.484	1.2544	16.967	274.947	DCTN5	dynactin subunit 5
IL11	2.5518	1.3356	16.451	271.951	IL11	interleukin 11
TNNI3	2.4405	1.2262	16.379	271.526	TNNI3	troponin I3, cardiac type
GPR39	2.4368	1.2299	16.103	269.871	GPR39	G protein-coupled receptor 39
GALNT12	2.444	1.2398	16.003	269.267	GALNT12	polypeptide N-acetylgalactosaminyltransferase 12
MED27	2.5157	1.3123	15.973	269.088	MED27	mediator complex subunit 27
NNT	2.4884	1.2916	15.733	267.613	NNT	nicotinamide nucleotide transhydrogenase
CXCL10	2.5263	1.3542	14.863	262.089	CXCL10	C-X-C motif chemokine ligand 10
CARS1	2.5075	1.3417	14.649	260.681	CARS1	cysteinyl-tRNA synthetase 1
DLX1	2.4125	1.2468	14.645	260.658	DLX1	distal-less homeobox 1
PPIP5K1	2.48	1.3152	14.615	260.457	PPIP5K1	diphosphoinositol pentakisphosphate kinase 1
PHTF2	2.4853	1.3212	14.592	260.301	PHTF2	putative homeodomain transcription factor 2
OSBPL3	2.4844	1.3207	14.578	260.211	OSBPL3	oxysterol binding protein like 3
PBRM1	2.4777	1.3173	14.468	259.473	PBRM1	polybromo 1
RAD1	2.5173	1.3675	14.119	257.103	RAD1	RAD1 checkpoint DNA exonuclease
ABT1	2.4431	1.2962	14.025	256.455	ABT1	activator of basal transcription 1
MIA3	2.4063	1.2605	13.989	256.209	MIA3	MIA SH3 domain ER export factor 3
ZNF283	2.436	1.2928	13.906	255.627	ZNF283	zinc finger protein 283
PTER	2.4317	1.2989	13.577	253.302	PTER	phosphotriesterase related
ZNF180	2.4297	1.2988	13.518	252.877	ZNF180	zinc finger protein 180
L3HYPDH	2.4201	1.3136	12.779	247.421	L3HYPDH	trans-L-3-hydroxyproline dehydratase
TANGO6	2.4699	1.3641	12.759	247.264	TANGO6	transport and golgi organization 6 homolog
KHDC1	2.4811	1.3861	12.445	244.849	KHDC1	KH domain containing 1
GTF3C1	2.3848	1.295	12.297	243.687	GTF3C1	general transcription factor IIIC subunit 1
CEP76	2.3926	1.3115	12.053	241.741	CEP76	centrosomal protein 76
LOC100133224	2.4131	1.341	11.806	239.729
CHUK	2.4673	1.4075	11.476	236.978	CHUK	component of inhibitor of nuclear factor kappa B kinase complex
TCAF2	2.4026	1.3458	11.397	236.308	TCAF2	TRPM8 channel associated factor 2
TRIM21	2.3851	1.3286	11.389	236.241	TRIM21	tripartite motif containing 21
CLCF1	2.4067	1.3511	11.366	236.039	CLCF1	cardiotrophin like cytokine factor 1
CD276	2.3573	1.3031	11.329	235.726	CD276	CD276 molecule
LOC392335	2.4364	1.3951	10.998	232.842
TKFC	2.4324	1.3961	10.872	231.724	TKFC	triokinase and FMN cyclase
CHML	2.3567	1.3208	10.862	231.634	CHML	CHM like Rab escort protein
SLC2A5	2.402	1.3713	10.732	230.471	SLC2A5	solute carrier family 2 member 5
ZNF614	2.4415	1.412	10.703	230.203	ZNF614	zinc finger protein 614
RAB40C	2.3814	1.3533	10.668	229.89	RAB40C	RAB40C, member RAS oncogene family
INTS6L	2.3706	1.3536	10.399	227.408	INTS6L	integrator complex subunit 6 like
CFAP300	2.3395	1.3236	10.373	227.162	CFAP300	cilia and flagella associated protein 300
SUOX	2.3542	1.3422	10.28	226.29	SUOX	sulfite oxidase
STAM2	2.432	1.427	10.116	224.725	STAM2	signal transducing adaptor molecule 2
GDF11	2.3934	1.39	10.079	224.367	GDF11	growth differentiation factor 11
ZNF696	2.4254	1.4229	10.058	224.166	ZNF696	zinc finger protein 696
P2RX5	2.3748	1.3753	9.988	223.495	P2RX5	purinergic receptor P2X 5
TNFRSF10A	2.3922	1.3942	9.954	223.16	TNFRSF10A	TNF receptor superfamily member 10a
WNT3	2.3985	1.407	9.806	221.706	WNT3	Wnt family member 3
GPATCH8	2.3734	1.392	9.581	219.448	GPATCH8	G-patch domain containing 8
BTAF1	2.358	1.3808	9.489	218.509	BTAF1	B-TFIID TATA-box binding protein associated factor 1
SNX18	2.3719	1.3986	9.404	217.637	SNX18	sorting nexin 18
HSD17B7	2.3956	1.4269	9.305	216.608	HSD17B7	hydroxysteroid 17-beta dehydrogenase 7
RAP2C	2.3641	1.4009	9.188	215.378	RAP2C	RAP2C, member of RAS oncogene family
METTL2A	2.415	1.453	9.162	215.11	METTL2A	methyltransferase like 2A
MIPEP	2.375	1.4197	9.022	213.612	MIPEP	mitochondrial intermediate peptidase
ZNF616	2.3992	1.4448	9.003	213.41	ZNF616	zinc finger protein 616
ZNF134	2.4124	1.4595	8.972	213.075	ZNF134	zinc finger protein 134
VCPIP1	2.3504	1.3986	8.95	212.829	VCPIP1	valosin containing protein interacting protein 1
KCTD15	2.3842	1.4346	8.904	212.337	KCTD15	potassium channel tetramerization domain containing 15
L3MBTL1	2.3906	1.4512	8.698	210.056	L3MBTL1	L3MBTL histone methyl-lysine binding protein 1
SNHG7	2.3806	1.4484	8.555	208.446	SNHG7	small nucleolar RNA host gene 7
PIGS	2.386	1.4771	8.108	203.236	PIGS	phosphatidylinositol glycan anchor biosynthesis class S
THOC6	2.3028	1.3963	8.063	202.7	THOC6	THO complex 6
RHCG	2.3586	1.4525	8.056	202.61	RHCG	Rh family C glycoprotein
KPTN	2.3549	1.4514	8.008	202.029	KPTN	kaptin, actin binding protein
TFDP1	2.3285	1.4257	7.995	201.872	TFDP1	transcription factor Dp-1
CELSR2	2.352	1.4504	7.973	201.604	CELSR2	cadherin EGF LAG seven-pass G-type receptor 2
NDRG3	2.3697	1.4735	7.874	200.396	NDRG3	NDRG family member 3
LOC344967	2.3356	1.4468	7.741	198.742	LOC344967	acyl-CoA thioesterase 7 pseudogene
WRAP53	2.2934	1.4095	7.654	197.646	WRAP53	WD repeat containing antisense to TP53
JRKL	2.2773	1.3945	7.635	197.4	JRKL	JRK like
ARAF	2.2891	1.4072	7.619	197.199	ARAF	A-Raf proto-oncogene, serine/threonine kinase
GPS2	2.3118	1.4301	7.616	197.154	GPS2	G protein pathway suppressor 2
MMAA	2.296	1.4163	7.581	196.707	MMAA	metabolism of cobalamin associated A
IFT52	2.3619	1.494	7.377	194.068	IFT52	intraflagellar transport 52
HMG20A	2.3197	1.4526	7.364	193.889	HMG20A	high mobility group 20A
LOC100130127	2.3036	1.4366	7.362	193.867
STX3	2.3753	1.509	7.35	193.711	STX3	syntaxin 3
CLPTM1	2.3256	1.4604	7.332	193.465	CLPTM1	CLPTM1 regulator of GABA type A receptor forward trafficking
THAP7	2.2931	1.4301	7.295	192.973	THAP7	THAP domain containing 7
AGTRAP	2.2724	1.4205	7.11	190.491	AGTRAP	angiotensin II receptor associated protein
FUT11	2.2614	1.4101	7.101	190.357	FUT11	fucosyltransferase 11
KRT6C	3.8027	0.4262	2379.58	188.752	KRT6C	keratin 6C
DPYD	2.2638	1.4252	6.896	187.517	DPYD	dihydropyrimidine dehydrogenase
NAP1L5	2.3387	1.5006	6.888	187.405	NAP1L5	nucleosome assembly protein 1 like 5
ZBTB24	2.3397	1.5251	6.525	182.15	ZBTB24	zinc finger and BTB domain containing 24
AIDA	2.3412	1.5316	6.451	181.032	AIDA	axin interactor, dorsalization associated
BMPR1A	2.2982	1.4888	6.448	180.987	BMPR1A	bone morphogenetic protein receptor type 1A
UBTD2	2.3077	1.5114	6.256	178.058	UBTD2	ubiquitin domain containing 2
CXCL8	3.7153	0.5417	1491.42	177.41	CXCL8	C-X-C motif chemokine ligand 8
SCAMP2	2.3274	1.5526	5.954	173.25	SCAMP2	secretory carrier membrane protein 2
ST7L	2.2751	1.5014	5.939	173.005	ST7L	suppression of tumorigenicity 7 like
NHS	2.2936	1.5263	5.852	171.573	NHS	NHS actin remodeling regulator
GPATCH1	2.3031	1.5548	5.601	167.325	GPATCH1	G-patch domain containing 1
TMEM41A	2.2406	1.4951	5.565	166.699	TMEM41A	transmembrane protein 41A
RMND1	2.2747	1.5312	5.54	166.252	RMND1	required for meiotic nuclear division 1 homolog
EXOC2	2.2389	1.506	5.406	163.881	EXOC2	exocyst complex component 2
KLHL23	2.2389	1.5109	5.346	162.786	KLHL23	kelch like family member 23
UROS	2.1976	1.4703	5.337	162.629	UROS	uroporphyrinogen III synthase
PANK4	2.2567	1.5365	5.25	161.042	PANK4	pantothenate kinase 4 (inactive)
ASCL2	2.2061	1.4918	5.18	159.722	ASCL2	achaete-scute family bHLH transcription factor 2
AADAT	2.2663	1.5529	5.169	159.521	AADAT	aminoadipate aminotransferase
RTL10	2.2616	1.5526	5.117	158.537	RTL10	retrotransposon Gag like 10
CIAPIN1P	2.2854	1.5767	5.113	158.47	CIAPIN1P	cytokine induced apoptosis inhibitor 1 pseudogene
KRT17P3	3.513	0.703	645.654	157.084	KRT17P3	keratin 17 pseudogene 3
PLEKHN1	2.2035	1.507	4.972	155.742	PLEKHN1	pleckstrin homology domain containing N1
LOC105376486	2.2273	1.5412	4.854	153.417	LOC105376486	uncharacterized LOC105376486
DAGLB	2.1939	1.5098	4.832	152.969	DAGLB	diacylglycerol lipase beta
STK3	2.1786	1.4991	4.781	151.941	STK3	serine/threonine kinase 3
TOP3B	2.2002	1.5403	4.57	147.558	TOP3B	DNA topoisomerase III beta
REL	2.2367	1.582	4.515	146.395	REL	REL proto-oncogene, NF-kB subunit
H3C10	2.194	1.5414	4.494	145.926	H3C10	H3 clustered histone 10
PHF20	2.1626	1.513	4.463	145.255	PHF20	PHD finger protein 20
SHPRH	2.2233	1.5773	4.426	144.45	SHPRH	SNF2 histone linker PHD RING helicase
PPP4R3B	2.1985	1.555	4.4	143.891	PPP4R3B	protein phosphatase 4 regulatory subunit 3B
SLC4A11	3.3876	0.823	366.944	143.365	SLC4A11	solute carrier family 4 member 11
DMD	2.2133	1.577	4.328	142.281	DMD	dystrophin
TRIM41	2.1874	1.5575	4.265	140.85	TRIM41	tripartite motif containing 41
ZNF138	2.2342	1.6098	4.211	139.62	ZNF138	zinc finger protein 138
NR1D2	2.1537	1.5306	4.199	139.329	NR1D2	nuclear receptor subfamily 1 group D member 2
UBE3D	2.2265	1.6066	4.168	138.614	UBE3D	ubiquitin protein ligase E3D
STK4	2.1407	1.5255	4.123	137.563	STK4	serine/threonine kinase 4
MLLT1	2.2218	1.6093	4.097	136.959	MLLT1	MLLT1 super elongation complex subunit
SLC13A2	2.2047	1.6033	3.994	134.477	SLC13A2	solute carrier family 13 member 2
HERC5	2.137	1.5517	3.849	130.877	HERC5	HECT and RLD domain containing E3 ubiquitin protein ligase 5
ZNF137P	2.186	1.6147	3.726	127.747	ZNF137P	zinc finger protein 137, pseudogene
SH3GL2	2.186	1.6147	3.726	127.747	SH3GL2	SH3 domain containing GRB2 like 2, endophilin A1
FRMD6	2.15	1.5811	3.706	127.21	FRMD6	FERM domain containing 6
TOMM70	2.1714	1.6042	3.691	126.83	TOMM70	translocase of outer mitochondrial membrane 70
PHLPP2	2.1907	1.6238	3.689	126.763	PHLPP2	PH domain and leucine rich repeat protein phosphatase 2
CDK16	2.2241	1.6579	3.683	126.606	CDK16	cyclin dependent kinase 16
SMPD2	2.1263	1.5602	3.682	126.584	SMPD2	sphingomyelin phosphodiesterase 2
SLC25A26	2.2186	1.6553	3.658	125.958	SLC25A26	solute carrier family 25 member 26
MIF4GD	2.1827	1.6321	3.553	123.118	MIF4GD	MIF4G domain containing
LRRK1	2.1819	1.6319	3.548	122.984	LRRK1	leucine rich repeat kinase 1
JMY	2.1819	1.6322	3.546	122.917	JMY	junction mediating and regulatory protein, p53 cofactor
FRMD4B	2.1046	1.5611	3.495	121.53	FRMD4B	FERM domain containing 4B
LRR1	3.181	1.0093	148.491	121.402	LRR1	leucine rich repeat protein 1
DHRS11	2.1788	1.6381	3.473	120.904	DHRS11	dehydrogenase/reductase 11
SESTD1	2.1332	1.5946	3.456	120.435	SESTD1	SEC14 and spectrin domain containing 1
FLYWCH1	2.1246	1.5861	3.455	120.412	FLYWCH1	FLYWCH-type zinc finger 1
DKK1	4.0797	0.5955	3049.3	120.216	DKK1	dickkopf WNT signaling pathway inhibitor 1
CBX8	2.1121	1.5757	3.439	119.943	CBX8	chromobox 8
RAD52	2.1048	1.5725	3.406	119.026	RAD52	RAD52 homolog, DNA repair protein
METTL4	2.1063	1.5755	3.395	118.691	METTL4	methyltransferase like 4
BOD1L1	2.182	1.6517	3.391	118.579	BOD1L1	biorientation of chromosomes in cell division 1 like 1
LOC339843	2.1456	1.6237	3.326	116.7
TCTA	2.1998	1.6804	3.307	116.141	TCTA	T cell leukemia translocation altered
MXD3	2.1101	1.5977	3.254	114.576	MXD3	MAX dimerization protein 3
TTC39B	2.0899	1.5818	3.222	113.615	TTC39B	tetratricopeptide repeat domain 39B
SLC25A51P1	2.0988	1.592	3.212	113.324	SLC25A51P1	SLC25A51 pseudogene 1
GJB2	3.6477	0.6934	900.119	113.292	GJB2	gap junction protein beta 2
LOC100132816	2.0906	1.5853	3.201	112.989
RNF34	2.1681	1.6681	3.162	111.803	RNF34	ring finger protein 34
EHMT2	2.1432	1.6469	3.135	110.976	EHMT2	euchromatic histone lysine methyltransferase 2
PFAS	2.0988	1.6081	3.095	109.724	PFAS	phosphoribosylformylglycinamidine synthase
ARL17B	2.0857	1.5964	3.085	109.411	ARL17B	ADP ribosylation factor like GTPase 17B
VPS35L	2.1745	1.6952	3.015	107.175	VPS35L	VPS35 endosomal protein sorting factor like
CEP89	2.1166	1.6423	2.981	106.057	CEP89	centrosomal protein 89
PAQR8	2.1047	1.6329	2.963	105.498	PAQR8	progestin and adipoQ receptor family member 8
PBK	3.4667	0.8096	454.046	101.895	PBK	PDZ binding kinase
DHDDS	2.086	1.6341	2.831	101.048	DHDDS	dehydrodolichyl diphosphate synthase subunit
WDFY3	2.128	1.6799	2.806	100.198	WDFY3	WD repeat and FYVE domain containing 3
MAP2K6	2.056	1.6106	2.789	99.5945	MAP2K6	mitogen-activated protein kinase kinase 6
PITPNC1	2.1466	1.7013	2.788	99.5721	PITPNC1	phosphatidylinositol transfer protein cytoplasmic 1
ITIH1	2.1094	1.6659	2.777	99.1696	ITIH1	inter-alpha-trypsin inhibitor heavy chain 1
TSPAN2	2.0789	1.6361	2.772	99.0131	TSPAN2	tetraspanin 2
PBX2	2.0521	1.6182	2.716	97.023	PBX2	PBX homeobox 2
SHISA3	2.1086	1.6761	2.707	96.7099	SHISA3	shisa family member 3
FAM98A	2.1025	1.6726	2.691	96.1286	FAM98A	family with sequence similarity 98 member A
BHLHA15	2.1543	1.7254	2.685	95.905	BHLHA15	basic helix-loop-helix family member a15
MECOM	2.9569	1.273	48.295	94.1329	MECOM	MDS1 and EVI1 complex locus
ABHD14B	2.1368	1.7196	2.613	93.2888	ABHD14B	abhydrolase domain containing 14B
ZNF440	2.9634	1.3042	45.625	92.7521	ZNF440	zinc finger protein 440
NPAS2	2.1452	1.7356	2.568	91.5893	NPAS2	neuronal PAS domain protein 2
RC3H2	2.1451	1.7367	2.561	91.321	RC3H2	ring finger and CCCH-type domains 2
EXD2	2.0979	1.6914	2.55	90.8962	EXD2	exonuclease 3'-5' domain containing 2
KRT4	3.3426	0.9819	229.456	90.5287	KRT4	keratin 4
CDK10	2.1251	1.7208	2.537	90.4042	CDK10	cyclin dependent kinase 10
RALB	2.0726	1.6722	2.514	89.5322	RALB	RAS like proto-oncogene B
TRIM29	3.6372	1.0474	388.866	89.3566	TRIM29	tripartite motif containing 29
VAMP4	2.1184	1.7218	2.492	88.6825	VAMP4	vesicle associated membrane protein 4
LOC100128416	2.1222	1.732	2.456	87.2514
TRIM7	2.0381	1.6528	2.428	86.1557	TRIM7	tripartite motif containing 7
AMH	2.081	1.6963	2.425	86.0215	AMH	anti-Mullerian hormone
EPHA2	3.2826	1.0534	169.512	85.4859	EPHA2	EPH receptor A2
EP400	2.8719	1.3436	33.752	85.4346	EP400	E1A binding protein p400
ZNF611	2.1267	1.7475	2.394	84.7917	ZNF611	zinc finger protein 611
SLC45A4	2.0271	1.6506	2.38	84.188	SLC45A4	solute carrier family 45 member 4
MEF2A	2.0963	1.7207	2.375	83.9867	MEF2A	myocyte enhancer factor 2A
ZNF557	2.0834	1.7086	2.37	83.8078	ZNF557	zinc finger protein 557
FBXL20	2.1303	1.7557	2.369	83.7631	FBXL20	F-box and leucine rich repeat protein 20
FIZ1	2.064	1.6941	2.344	82.7122	FIZ1	FLT3 interacting zinc finger 1
TMCC2	2.8587	1.3878	29.573	82.2258	TMCC2	transmembrane and coiled-coil domain family 2
PITX1	3.2197	1.086	136.05	81.8237	PITX1	paired like homeodomain 1
PPP4R1	2.8401	1.3764	29.087	81.8233	PPP4R1	protein phosphatase 4 regulatory subunit 1
LRRC57	2.0997	1.7349	2.316	81.5718	LRRC57	leucine rich repeat containing 57
KLHL7	2.0408	1.68	2.295	80.6773	KLHL7	kelch like family member 7
DHRS9	3.2032	1.111	123.652	80.2322	DHRS9	dehydrogenase/reductase 9
ATP11C	2.0763	1.7187	2.278	79.9618	ATP11C	ATPase phospholipid transporting 11C
NANOG	2.0708	1.714	2.274	79.7829	NANOG	Nanog homeobox
SFXN1	3.1694	1.101	117.058	79.3195	SFXN1	sideroflexin 1
PSCA	3.0695	0.5218	352.939	78.252	PSCA	prostate stem cell antigen
LMNB1	3.1588	1.1284	107.251	77.8623	LMNB1	lamin B1
PPARGC1A	2.0377	1.6918	2.218	77.3456	PPARGC1A	PPARG coactivator 1 alpha
CHST11	2.7929	1.4166	23.785	76.9375	CHST11	carbohydrate sulfotransferase 11
KRT16	3.0576	0.553	319.595	76.9282	KRT16	keratin 16
TFR2	2.0501	1.7065	2.206	76.8313	TFR2	transferrin receptor 2
WDR36	2.8069	1.4361	23.486	76.63	WDR36	WD repeat domain 36
BAG5	2.0029	1.6622	2.191	76.1828	BAG5	BAG cochaperone 5
ZMYM5	2.798	1.4447	22.558	75.6518	ZMYM5	zinc finger MYM-type containing 5
MTMR6	2.0541	1.7193	2.162	74.8636	MTMR6	myotubularin related protein 6
RPS6KA5	2.036	1.7026	2.155	74.5505	RPS6KA5	ribosomal protein S6 kinase A5
BIK	2.761	1.4392	20.98	73.8909	BIK	BCL2 interacting killer
NAT8L	2.0052	1.6749	2.139	73.8573	NAT8L	N-acetyltransferase 8 like
OSBPL8	2.011	1.6893	2.097	71.9343	OSBPL8	oxysterol binding protein like 8
MCM10	2.9711	0.6312	218.726	71.8695	MCM10	minichromosome maintenance 10 replication initiation factor
ARHGAP29	2.7297	1.4562	18.772	71.1908	ARHGAP29	Rho GTPase activating protein 29
SAMD1	2.7585	1.4905	18.535	70.8834	SAMD1	sterile alpha motif domain containing 1
STARD3	2.0357	1.7201	2.068	70.5703	STARD3	StAR related lipid transfer domain containing 3
FOXJ2	2.0441	1.73	2.061	70.2349	FOXJ2	forkhead box J2
FOSB	2.9446	0.6998	175.711	68.9485	FOSB	FosB proto-oncogene, AP-1 transcription factor subunit
MED6	2.7047	1.4793	16.804	68.5019	MED6	mediator complex subunit 6
SERPINB8	2.0114	1.7086	2.008	67.7081	SERPINB8	serpin family B member 8
PRR3	2.0204	1.7185	2.004	67.5069	PRR3	proline rich 3
MTG2	2.6905	1.5012	15.463	66.4839	MTG2	mitochondrial ribosome associated GTPase 2
SS18L1	3.0242	1.302	52.747	66.0434	SS18L1	SS18L1 subunit of BAF chromatin remodeling complex
BRPF1	2.683	1.5161	14.686	65.2317	BRPF1	bromodomain and PHD finger containing 1
ZNF365	2.8471	0.7391	128.233	64.7467	ZNF365	zinc finger protein 365
HAS3	3.5493	0.5543	988.553	64.7426	HAS3	hyaluronan synthase 3
SPECC1	3.2829	1.4236	72.327	64.1519	SPECC1	sperm antigen with calponin homology and coiled-coil domains 1
MACROH2A2	2.6605	1.5362	13.314	62.8503	MACROH2A2	macroH2A.2 histone
RNF168	3.5349	0.6333	797.26	62.7236	RNF168	ring finger protein 168
ADGRF1	3.4943	0.62	748.686	62.1334	ADGRF1	adhesion G protein-coupled receptor F1
ADAM10	3.2273	1.437	61.702	61.7712	ADAM10	ADAM metallopeptidase domain 10
HELLS	2.9673	1.3582	40.654	61.7062	HELLS	helicase, lymphoid specific
DTL	2.81	0.8409	93.132	60.4804	DTL	denticleless E3 ubiquitin protein ligase homolog
CDC7	2.9245	1.3506	37.489	60.3563	CDC7	cell division cycle 7
TCAG7.1239	2.9374	1.3642	37.428	60.3295
ZNF488	2.6608	1.5955	11.623	59.5521	ZNF488	zinc finger protein 488
ASPM	3.4558	0.7171	547.898	59.2022	ASPM	assembly factor for spindle microtubules
ATP2C2	2.9345	1.3927	34.818	59.1253	ATP2C2	ATPase secretory pathway Ca2+ transporting 2
FBXO5	3.182	1.5272	45.165	57.096	FBXO5	F-box protein 5
LYPD6B	2.6366	1.6214	10.356	56.7514	LYPD6B	LY6/PLAUR domain containing 6B
FMN1	2.8771	1.4049	29.662	56.4563	FMN1	formin 1
INCENP	2.9006	1.429	29.621	56.4333	INCENP	inner centromere protein
TYSND1	2.6324	1.6245	10.184	56.3433	TYSND1	trypsin domain containing 1
BAP1	2.6212	1.6199	10.03	55.9744	BAP1	BRCA1 associated protein 1
MFSD2A	2.599	1.5988	10.005	55.9129	MFSD2A	major facilitator superfamily domain containing 2A
APOBEC3B	2.8825	1.4369	27.9	55.4362	APOBEC3B	apolipoprotein B mRNA editing enzyme catalytic subunit 3B
CDK5RAP1	3.1423	1.5357	40.42	55.433	CDK5RAP1	CDK5 regulatory subunit associated protein 1
TMPO	2.7137	0.9217	61.944	55.0408	TMPO	thymopoietin
SLC2A10	2.5999	1.6203	9.541	54.7613	SLC2A10	solute carrier family 2 member 10
LPCAT4	2.6106	1.6316	9.528	54.7278	LPCAT4	lysophosphatidylcholine acyltransferase 4
PARD3	2.5931	1.6279	9.23	53.9563	PARD3	par-3 family cell polarity regulator
MFSD9	3.134	1.5806	35.76	53.5974	MFSD9	major facilitator superfamily domain containing 9
UNG	2.5686	1.631	8.662	52.4134	UNG	uracil DNA glycosylase
PABPC4	2.6025	1.6656	8.648	52.3743	PABPC4	poly(A) binding protein cytoplasmic 4
MAP7	2.8206	1.458	23.046	52.2533	MAP7	microtubule associated protein 7
MAPK9	2.5744	1.6499	8.404	51.6811	MAPK9	mitogen-activated protein kinase 9
LPCAT3	2.6599	0.982	47.632	51.5363	LPCAT3	lysophosphatidylcholine acyltransferase 3
F2RL1	2.6495	0.9758	47.174	51.4073	F2RL1	F2R like trypsin receptor 1
TTC4	2.5517	1.6382	8.194	51.0662	TTC4	tetratricopeptide repeat domain 4
CBX4	2.5615	1.6485	8.185	51.0383	CBX4	chromobox 4
SGPP1	2.5858	1.6748	8.147	50.9264	SGPP1	sphingosine-1-phosphate phosphatase 1
ATP10B	4.2233	0.5342	4887.65	50.7696	ATP10B	ATPase phospholipid transporting 10B (putative)
PPP2R1B	2.5727	1.6664	8.059	50.6637	PPP2R1B	protein phosphatase 2 scaffold subunit Abeta
TOLLIP	2.8156	1.5022	20.578	50.3666	TOLLIP	toll interacting protein
KRT6A	4.1963	0.5421	4510.24	50.2893	KRT6A	keratin 6A
TP63	4.2034	0.5537	4463.75	50.2273	TP63	tumor protein p63
ACTR3B	3.0836	1.6321	28.281	50.0815	ACTR3B	actin related protein 3B
AURKB	2.619	0.9924	42.325	49.9606	AURKB	aurora kinase B
DUS2	2.6242	1.0013	41.966	49.847	DUS2	dihydrouridine synthase 2
CENPO	2.7994	1.5007	19.893	49.8029	CENPO	centromere protein O
ZBTB14	2.5782	1.69	7.73	49.6519	ZBTB14	zinc finger and BTB domain containing 14
NT5DC2	2.7863	1.4977	19.436	49.4156	NT5DC2	5'-nucleotidase domain containing 2
FOXA1	3.3726	0.5189	714.003	49.0851	FOXA1	forkhead box A1
CDK8	2.5403	1.6661	7.485	48.8693	CDK8	cyclin dependent kinase 8
UGGT1	3.0558	1.6523	25.322	48.4254	UGGT1	UDP-glucose glycoprotein glucosyltransferase 1
SERPINB4	3.3546	0.5419	649.681	48.3799	SERPINB4	serpin family B member 4
WDR5	2.7877	1.5281	18.18	48.3035	WDR5	WD repeat domain 5
SETD3	3.0304	1.6379	24.689	48.0458	SETD3	SET domain containing 3, actin histidine methyltransferase
KLK8	3.8824	0.572	2043.62	47.3882	KLK8	kallikrein related peptidase 8
PRKCSH	2.5454	1.6979	7.039	47.3767	PRKCSH	protein kinase C substrate 80K-H
HMGA2	3.3254	0.5774	559.758	47.267	HMGA2	high mobility group AT-hook 2
YARS1	2.7592	1.5356	16.734	46.9229	YARS1	tyrosyl-tRNA synthetase 1
ZNF334	2.7812	1.5588	16.688	46.8769	ZNF334	zinc finger protein 334
USP36	2.5358	1.7009	6.838	46.6723	USP36	ubiquitin specific peptidase 36
SYT12	3.326	0.6186	509.8	46.5687	SYT12	synaptotagmin 12
TPD52L2	3.158	1.0061	141.873	46.5174	TPD52L2	TPD52 like 2
RNF41	2.5059	1.6781	6.727	46.2754	RNF41	ring finger protein 41
NLRP2	3.1207	0.9838	137.057	46.1931	NLRP2	NLR family pyrin domain containing 2
GMEB2	2.5576	1.0569	31.674	46.0936	GMEB2	glucocorticoid modulatory element binding protein 2
MTRF1L	3.1473	1.0237	132.923	45.9056	MTRF1L	mitochondrial translational release factor 1 like
UGDH	2.7672	1.5702	15.74	45.9029	UGDH	UDP-glucose 6-dehydrogenase
MOV10	2.7367	1.5488	15.413	45.5539	MOV10	Mov10 RISC complex RNA helicase
PNPLA3	3.1187	1.0166	126.503	45.4409	PNPLA3	patatin like phospholipase domain containing 3
TAPBPL	2.5287	1.7159	6.498	45.4369	TAPBPL	TAP binding protein like
OSBPL10	2.9875	1.6729	20.635	45.358	OSBPL10	oxysterol binding protein like 10
BRD7P3	2.9792	1.667	20.521	45.2752	BRD7P3	bromodomain containing 7 pseudogene 3
PPP1R14C	3.2748	0.6498	421.697	45.1514	PPP1R14C	protein phosphatase 1 regulatory inhibitor subunit 14C
FAM149B1	2.7457	1.57	14.986	45.086	FAM149B1	family with sequence similarity 149 member B1
ECE1	2.7509	1.579	14.856	44.9403	ECE1	endothelin converting enzyme 1
ATF7	2.5462	1.0883	28.701	44.779	ATF7	activating transcription factor 7
MND1	3.1063	1.0379	117.058	44.7124	MND1	meiotic nuclear divisions 1
PAQR4	4.9868	1.2614	5313.74	44.5908	PAQR4	progestin and adipoQ receptor family member 4
PCDH7	3.2498	0.665	384.415	44.4599	PCDH7	protocadherin 7
ATP2B1	2.5114	1.7161	6.242	44.4586	ATP2B1	ATPase plasma membrane Ca2+ transporting 1
EREG	3.7998	0.5883	1627.42	44.3652	EREG	epiregulin
STIP1	2.9686	1.6845	19.235	44.3057	STIP1	stress induced phosphoprotein 1
C20orf27	2.5412	1.0989	27.689	44.2999	C20orf27	chromosome 20 open reading frame 27
NPB	2.5417	1.1011	27.58	44.2477	NPB	neuropeptide B
DYNC1LI1	2.7147	1.563	14.181	44.1657	DYNC1LI1	dynein cytoplasmic 1 light intermediate chain 1
RADX	3.238	0.6705	369.403	44.1623	RADX	RPA1 related single stranded DNA binding protein, X-linked
MDM4	2.5106	1.7206	6.166	44.1623	MDM4	MDM4 regulator of p53
RAB8A	2.7213	1.5702	14.161	44.1427	RAB8A	RAB8A, member RAS oncogene family
PTGS2	3.2277	0.6614	368.383	44.1417	PTGS2	prostaglandin-endoperoxide synthase 2
INPP1	2.9943	1.7158	18.989	44.1124	INPP1	inositol polyphosphate-1-phosphatase
CELSR1	3.0892	1.0488	109.749	44.1071	CELSR1	cadherin EGF LAG seven-pass G-type receptor 1
CDIN1	2.9802	1.7043	18.876	44.0227	CDIN1	CDAN1 interacting nuclease 1
EWSR1	2.7121	1.5646	14.044	44.0046	EWSR1	EWS RNA binding protein 1
RPAP3	2.9946	1.7196	18.836	43.9917	RPAP3	RNA polymerase II associated protein 3
TNS4	4.068	0.826	1745.82	43.9555	TNS4	tensin 4
FAM136BP	2.5164	1.7317	6.091	43.8661	FAM136BP	family with sequence similarity 136 member B, pseudogene
RPGRIP1L	2.5069	1.0859	26.363	43.6457	RPGRIP1L	RPGRIP1 like
IQSEC1	2.7245	1.598	13.381	43.1993	IQSEC1	IQ motif and Sec7 domain ArfGEF 1
ARFRP1	2.7299	1.6059	13.305	43.1034	ARFRP1	ADP ribosylation factor related protein 1
SLC27A2	2.965	1.7164	17.726	43.0808	SLC27A2	solute carrier family 27 member 2
NUDT15	2.514	1.1115	25.264	43.0774	NUDT15	nudix hydrolase 15
NETO2	3.9395	1.0897	707.62	42.6724	NETO2	neuropilin and tolloid like 2
DPY19L1	2.49	1.1011	24.485	42.6597	DPY19L1	dpy-19 like C-mannosyltransferase 1
PRMT3	2.7164	1.604	12.954	42.6586	PRMT3	protein arginine methyltransferase 3
ZSWIM3	2.5016	1.1129	24.474	42.6536	ZSWIM3	zinc finger SWIM-type containing 3
GPR108	2.5129	1.7536	5.745	42.4462	GPR108	G protein-coupled receptor 108
PCF11	2.4998	1.741	5.739	42.4182	PCF11	PCF11 cleavage and polyadenylation factor subunit
HARBI1	2.505	1.748	5.715	42.3176	HARBI1	harbinger transposase derived 1
C16orf71	4.0086	0.9068	1264.15	42.0547	C16orf71	chromosome 16 open reading frame 71
HOXA7	2.4867	1.7346	5.651	42.0437	HOXA7	homeobox A7
TACC2	3.0429	1.1038	86.916	41.9173	TACC2	transforming acidic coiled-coil containing protein 2
ICMT	2.7105	1.6188	12.351	41.8648	ICMT	isoprenylcysteine carboxyl methyltransferase
CARMIL2	2.9271	1.7197	16.121	41.6593	CARMIL2	capping protein regulator and myosin 1 linker 2
POLR3B	2.5036	1.7617	5.52	41.4735	POLR3B	RNA polymerase III subunit B
LOC341965	2.4783	1.1306	22.269	41.3943
SLC25A10	2.4638	1.7244	5.488	41.3337	SLC25A10	solute carrier family 25 member 10
SPRR1B	3.6832	0.7089	942.54	41.0884	SPRR1B	small proline rich protein 1B
GMDS	2.6729	1.6045	11.706	40.9713	GMDS	GDP-mannose 4,6-dehydratase
NPC1	2.6884	1.6219	11.655	40.8984	NPC1	NPC intracellular cholesterol transporter 1
ASTE1	2.4547	1.1245	21.389	40.8568	ASTE1	asteroid homolog 1
LOC100128974	2.4621	1.1416	20.917	40.5588
NUAK2	2.4626	1.7391	5.291	40.4449	NUAK2	NUAK family kinase 2
SSH1	2.4544	1.1385	20.697	40.4175	SSH1	slingshot protein phosphatase 1
STAM	2.48	1.1652	20.644	40.3838	STAM	signal transducing adaptor molecule
LOC343495	2.4866	1.7661	5.254	40.2772
TADA2B	2.4441	1.1336	20.441	40.2517	TADA2B	transcriptional adaptor 2B
RMND5A	2.9387	1.7779	14.481	40.0514	RMND5A	required for meiotic nuclear division 5 homolog A
HIP1	4.1854	1.3625	665.12	40.0019	HIP1	huntingtin interacting protein 1
ADCY7	2.9381	1.7797	14.401	39.9686	ADCY7	adenylate cyclase 7
KLHDC7B	3.8365	0.9406	786.865	39.8535	KLHDC7B	kelch domain containing 7B
MIR17HG	3.7955	1.4127	241.435	39.7133	MIR17HG	miR-17-92a-1 cluster host gene
URB2	2.9231	1.7726	14.142	39.696	URB2	URB2 ribosome biogenesis homolog
VPS33A	2.9016	1.7737	13.425	38.9162	VPS33A	VPS33A core subunit of CORVET and HOPS complexes
KRT13	3.7805	1.3963	242.214	38.882	KRT13	keratin 13
REV1	2.6653	1.653	10.287	38.8199	REV1	REV1 DNA directed polymerase
SPOCD1	3.7745	0.9631	647.739	38.6906	SPOCD1	SPOC domain containing 1
TRIM14	2.9713	1.1826	61.475	38.6661	TRIM14	tripartite motif containing 14
SPTY2D1	2.4441	1.1855	18.138	38.6576	SPTY2D1	SPT2 chromatin protein domain containing 1
IRS1	2.6501	1.6434	10.155	38.6052	IRS1	insulin receptor substrate 1
FANCI	2.6634	1.6614	10.046	38.4249	FANCI	FA complementation group I
MSL2	2.4416	1.7569	4.838	38.2759	MSL2	MSL complex subunit 2
IL1A	3.6621	0.4388	1672.24	38.1998	IL1A	interleukin 1 alpha
ARG2	2.9068	1.7997	12.797	38.1986	ARG2	arginase 2
KRT5	4.0618	0.4632	3968.26	38.0597	KRT5	keratin 5
LACTB	2.4369	1.2034	17.12	37.8867	LACTB	lactamase beta
POP1	2.4326	1.1998	17.092	37.8652	POP1	POP1 homolog, ribonuclease P/MRP subunit
KYNU	2.8972	1.8023	12.442	37.7776	KYNU	kynureninase
NAPA	2.4073	1.1774	16.979	37.7761	NAPA	NSF attachment protein alpha
MICALCL	3.0429	0.8545	154.312	37.6416	MICALCL	MICAL C-terminal like
IL23A	2.9043	1.814	12.311	37.6189	IL23A	interleukin 23 subunit alpha
ACAD8	2.429	1.7578	4.69	37.5212	ACAD8	acyl-CoA dehydrogenase family member 8
KLK10	4.4249	0.9386	3064.08	37.5066	KLK10	kallikrein related peptidase 10
SERPINB2	3.821	1.0616	574.645	37.4124	SERPINB2	serpin family B member 2
IPO11	2.4404	1.7735	4.644	37.2808	IPO11	importin 11
CNOT4	2.9401	1.2203	52.457	37.1767	CNOT4	CCR4-NOT transcription complex subunit 4
ZWINT	3.7246	1.496	169.278	37.1433	ZWINT	ZW10 interacting kinetochore protein
TMPRSS4	4.4285	0.9831	2788.69	37.0666	TMPRSS4	transmembrane serine protease 4
ARHGAP25	2.6349	1.6687	9.251	37.0521	ARHGAP25	Rho GTPase activating protein 25
XIST	4.413	0.9707	2768.85	37.0333	XIST	X inactive specific transcript
FEM1B	2.8839	1.8155	11.706	36.8633	FEM1B	fem-1 homolog B
TXNRD1	2.4001	1.2081	15.56	36.612	TXNRD1	thioredoxin reductase 1
GATA3	2.9053	1.2131	49.227	36.5801	GATA3	GATA binding protein 3
PDZD2	2.8655	1.8061	11.466	36.5528	PDZD2	PDZ domain containing 2
MEX3C	2.8835	1.8263	11.408	36.4769	MEX3C	mex-3 RNA binding family member C
ZNF16	2.3859	1.2069	15.101	36.2127	ZNF16	zinc finger protein 16
RHPN2	2.3852	1.2086	15.018	36.139	RHPN2	rhophilin Rho GTPase binding protein 2
ERBB3	2.3937	1.2197	14.928	36.0591	ERBB3	erb-b2 receptor tyrosine kinase 3
ERAL1	2.4489	1.8046	4.409	36.0175	ERAL1	Era like 12S mitochondrial rRNA chaperone 1
HOMEZ	2.61	1.6712	8.686	36.0013	HOMEZ	homeobox and leucine zipper encoding
ARHGEF5	2.4351	1.7938	4.378	35.8498	ARHGEF5	Rho guanine nucleotide exchange factor 5
TNIK	2.3915	1.2261	14.635	35.795	TNIK	TRAF2 and NCK interacting kinase
RAD51	3.738	1.3506	244.006	35.7485	RAD51	RAD51 recombinase
PLEKHA5	2.3995	1.2457	14.25	35.4387	PLEKHA5	pleckstrin homology domain containing A5
UPF2	2.4228	1.7901	4.292	35.369	UPF2	UPF2 regulator of nonsense mediated mRNA decay
FGFBP1	3.9299	0.5911	2181.72	35.3119	FGFBP1	fibroblast growth factor binding protein 1
NECTIN1	4.2866	2.1605	133.69	35.1433	NECTIN1	nectin cell adhesion molecule 1
QSOX2	2.6124	1.6998	8.177	34.9966	QSOX2	quiescin sulfhydryl oxidase 2
ZSCAN16	2.5918	1.6801	8.16	34.9621	ZSCAN16	zinc finger and SCAN domain containing 16
C1orf131	2.889	1.2733	41.276	34.9264	C1orf131	chromosome 1 open reading frame 131
ACTR8	2.8315	1.8202	10.264	34.8932	ACTR8	actin related protein 8
FLCN	2.4108	1.7895	4.181	34.7317	FLCN	folliculin
UBTF	2.3599	1.2299	13.49	34.7077	UBTF	upstream binding transcription factor
TNKS1BP1	2.8397	1.8355	10.097	34.6482	TNKS1BP1	tankyrase 1 binding protein 1
IFNLR1	2.3736	1.2479	13.357	34.5756	IFNLR1	interferon lambda receptor 1
PACC1	2.3788	1.2539	13.332	34.551	PACC1	proton activated chloride channel 1
CDCA7	3.6385	1.5665	118.032	34.5333	CDCA7	cell division cycle associated 7
CENPF	2.354	1.2305	13.289	34.508	CENPF	centromere protein F
FECH	2.6107	1.7114	7.93	34.4866	FECH	ferrochelatase
DNASE2	2.6128	1.7176	7.856	34.3294	DNASE2	deoxyribonuclease 2, lysosomal
PRIMPOL	2.4208	1.8072	4.108	34.3013	PRIMPOL	primase and DNA directed polymerase
ALG10B	2.3742	1.2627	12.927	34.1395	ALG10B	ALG10 alpha-1,2-glucosyltransferase B
ANKLE2	2.5796	1.6941	7.682	33.9574	ANKLE2	ankyrin repeat and LEM domain containing 2
GLMN	2.8612	1.2962	36.728	33.8304	GLMN	glomulin, FKBP associated protein
CCAR2	2.5808	1.701	7.582	33.7388	CCAR2	cell cycle and apoptosis regulator 2
OCLN	2.3596	1.2618	12.526	33.7187	OCLN	occludin
COQ3	2.3663	1.2689	12.514	33.7064	COQ3	coenzyme Q3, methyltransferase
ADCY6	2.5832	1.706	7.537	33.6391	ADCY6	adenylate cyclase 6
DLGAP5	3.6182	1.5605	114.209	33.5574	DLGAP5	DLG associated protein 5
NAA30	2.8274	1.2759	35.604	33.5386	NAA30	N-alpha-acetyltransferase 30, NatC catalytic subunit
NXPH4	4.1953	1.6547	347.216	33.5336	NXPH4	neurexophilin 4
TMEM33	3.7	1.2298	295.257	33.4914	TMEM33	transmembrane protein 33
PATL1	2.8274	1.2812	35.172	33.424	PATL1	PAT1 homolog 1, processing body mRNA decay factor
ELF1	2.8148	1.8577	9.059	33.0231	ELF1	E74 like ETS transcription factor 1
SAAL1	3.6157	1.6373	95.148	32.9733	SAAL1	serum amyloid A like 1
SDCBP2	2.8059	1.8521	8.991	32.9092	SDCBP2	syndecan binding protein 2
DEPDC7	2.9257	1.0159	81.246	32.8496	DEPDC7	DEP domain containing 7
GARS1	2.8263	1.8744	8.952	32.8437	GARS1	glycyl-tRNA synthetase 1
F7	4.3712	1.7368	430.923	32.7767	F7	coagulation factor VII
MEAK7	3.601	1.6424	90.908	32.6433	MEAK7	MTOR associated protein, eak-7 homolog
KIAA1549L	3.3483	0.9969	224.595	32.4834	KIAA1549L	KIAA1549 like
OAS3	3.6416	1.2504	246.15	32.4203	OAS3	2'-5'-oligoadenylate synthetase 3
RANGAP1	2.8094	1.3116	31.463	32.3778	RANGAP1	Ran GTPase activating protein 1
PRPF19	2.5758	1.7343	6.942	32.2701	PRPF19	pre-mRNA processing factor 19
SFN	3.3412	1.087	179.556	32.2688	SFN	stratifin
KRT6B	4.0887	0.4777	4083.19	32.2462	KRT6B	keratin 6B
KLHDC3	2.5686	1.7282	6.925	32.2279	KLHDC3	kelch domain containing 3
ATP6V1E2	2.3811	1.8077	3.745	32.054	ATP6V1E2	ATPase H+ transporting V1 subunit E2
CR2	3.5502	1.585	92.3	32.0489	CR2	complement C3d receptor 2
QARS1	2.8006	1.8738	8.449	31.9776	QARS1	glutaminyl-tRNA synthetase 1
DDX19A	2.4061	1.8351	3.724	31.9199	DDX19A	DEAD-box helicase 19A
OVOL1	3.5443	1.5962	88.736	31.77	OVOL1	ovo like transcriptional repressor 1
PACSIN3	2.8023	1.8835	8.295	31.7016	PACSIN3	protein kinase C and casein kinase substrate in neurons 3
PEG10	2.5788	1.7539	6.682	31.6335	PEG10	paternally expressed 10
DOCK8	2.8755	1.0403	68.423	31.5664	DOCK8	dedicator of cytokinesis 8
CRHR2	3.8206	1.5055	206.586	31.5045	CRHR2	corticotropin releasing hormone receptor 2
TPX2	3.6282	1.8297	62.878	31.4032	TPX2	TPX2 microtubule nucleation factor
NEBL	2.3019	1.2802	10.512	31.3813	NEBL	nebulette
EPHB2	2.5749	1.7567	6.58	31.3765	EPHB2	EPH receptor B2
CKMT1A	3.5419	1.6615	75.928	31.34	CKMT1A	creatine kinase, mitochondrial 1A
KNTC1	2.8656	1.0438	66.344	31.3359	KNTC1	kinetochore associated 1
TUBA3C	3.5713	1.6961	75.024	31.2533	TUBA3C	tubulin alpha 3c
VSIG2	2.8057	1.8999	8.05	31.2531	VSIG2	V-set and immunoglobulin domain containing 2
FAM169A	2.3335	1.3209	10.294	31.1018	FAM169A	family with sequence similarity 169 member A
IL1B	4.0742	1.5674	321.218	31.093	IL1B	interleukin 1 beta
SERPINB3	3.301	1.1294	148.457	31.0864	SERPINB3	serpin family B member 3
FBXO22	3.5531	1.7014	71.072	30.8617	FBXO22	F-box protein 22
HCAR1	3.2964	1.1413	142.922	30.8502	HCAR1	hydroxycarboxylic acid receptor 1
RCC1L	2.7881	1.3618	26.687	30.8322	RCC1L	RCC1 like
RAD18	2.8533	1.0678	61.024	30.7115	RAD18	RAD18 E3 ubiquitin protein ligase
TAOK1	2.8389	1.0595	60.173	30.6066	TAOK1	TAO kinase 1
CDK1	3.5255	1.6896	68.533	30.5983	CDK1	cyclin dependent kinase 1
CRYBG2	3.3194	0.7391	380.452	30.5795	CRYBG2	crystallin beta-gamma domain containing 2
NBPF11	3.5953	1.8508	55.526	30.4603	NBPF11	NBPF member 11
NUF2	3.2723	1.1467	133.537	30.4279	NUF2	NUF2 component of NDC80 kinetochore complex
MKS1	2.2942	1.3047	9.761	30.3923	MKS1	MKS transition zone complex subunit 1
TFIP11	2.7773	1.8984	7.567	30.3249	TFIP11	tuftelin interacting protein 11
CAB39	2.7844	1.906	7.558	30.3077	CAB39	calcium binding protein 39
HS3ST1	3.5269	1.5055	105.051	30.2681	HS3ST1	heparan sulfate-glucosamine 3-sulfotransferase 1
MAP3K8	2.5363	1.7481	6.14	30.2261	MAP3K8	mitogen-activated protein kinase kinase kinase 8
CBR4	3.5125	1.6992	65.058	30.2217	CBR4	carbonyl reductase 4
ZNF223	2.2991	1.3153	9.634	30.2172	ZNF223	zinc finger protein 223
TMEM105	2.5625	1.7759	6.118	30.1647	TMEM105	TMEM105 long non-coding RNA
ANP32D	2.7507	1.3562	24.803	30.1447	ANP32D	acidic nuclear phosphoprotein 32 family member D
FANCM	3.2829	1.1823	126.067	30.07	FANCM	FA complementation group M
IGSF3	2.5611	1.7787	6.059	30.0037	IGSF3	immunoglobulin superfamily member 3
FEM1A	2.3009	1.3264	9.43	29.9315	FEM1A	fem-1 homolog A
MIS12	2.7689	1.9073	7.271	29.728	MIS12	MIS12 kinetochore complex component
RNF121	2.7705	1.3969	23.637	29.693	RNF121	ring finger protein 121
SLC37A1	2.7874	1.9271	7.249	29.6832	SLC37A1	solute carrier family 37 member 1
UGT1A6	3.6471	0.8428	637.236	29.6589	UGT1A6	UDP glucuronosyltransferase family 1 member A6
AP5M1	2.7734	1.4025	23.491	29.6346	AP5M1	adaptor related protein complex 5 subunit mu 1
SKP2	2.822	1.0994	52.796	29.6296	SKP2	S-phase kinase associated protein 2
CNOT9	2.3087	1.3469	9.158	29.5415	CNOT9	CCR4-NOT transcription complex subunit 9
YTHDC2	2.2804	1.3188	9.154	29.5353	YTHDC2	YTH domain containing 2
RBM33	2.8292	1.1139	51.916	29.5041	RBM33	RNA binding motif protein 33
WNT10A	3.7202	1.5582	145.211	29.4211	WNT10A	Wnt family member 10A
BUB1	3.313	0.6795	430.031	29.3701	BUB1	BUB1 mitotic checkpoint serine/threonine kinase
TACO1	2.7521	1.9009	7.099	29.3692	TACO1	translational activator of cytochrome c oxidase I
RELCH	2.3721	1.8477	3.345	29.3149	RELCH	RAB11 binding and LisH domain, coiled-coil and HEAT repeat containing
FOXD2	2.5508	1.7886	5.784	29.229	FOXD2	forkhead box D2
TOPBP1	2.7972	1.0991	49.9	29.2082	TOPBP1	DNA topoisomerase II binding protein 1
SOCS6	2.8166	1.1201	49.716	29.1807	SOCS6	suppressor of cytokine signaling 6
KRT17	3.9894	1.64	223.563	29.1407	KRT17	keratin 17
LIF	3.246	1.1373	128.44	29.1306	LIF	LIF interleukin 6 family cytokine
ACOT11	3.4315	1.3296	126.445	28.9264	ACOT11	acyl-CoA thioesterase 11
PHLDA1	3.4448	1.6723	59.224	28.9063	PHLDA1	pleckstrin homology like domain family A member 1
GFM1	3.4418	1.35	123.538	28.7875	GFM1	G elongation factor mitochondrial 1
SLC1A3	3.7694	1.7439	106.047	28.7024	SLC1A3	solute carrier family 1 member 3
ZMYND19	2.7199	1.3942	21.169	28.6575	ZMYND19	zinc finger MYND-type containing 19
PAK1	2.7304	1.4059	21.111	28.6316	PAK1	p21 (RAC1) activated kinase 1
MCM3AP-AS1	2.7222	1.3981	21.091	28.6229	MCM3AP-AS1	MCM3AP antisense RNA 1
PNPT1	2.3587	1.8485	3.237	28.521	PNPT1	polyribonucleotide nucleotidyltransferase 1
PHF5A	2.7441	1.9184	6.694	28.4894	PHF5A	PHD finger protein 5A
PIAS3	5.0482	2.1664	761.728	28.4783	PIAS3	protein inhibitor of activated STAT 3
SDHAF4	2.3781	1.8689	3.23	28.4651	SDHAF4	succinate dehydrogenase complex assembly factor 4
LOC284441	2.7364	1.4212	20.663	28.4305	LOC284441	actin related protein 2 pseudogene
C3orf38	2.7657	1.9419	6.665	28.4238	C3orf38	chromosome 3 open reading frame 38
CHEK1	3.6045	0.931	471.52	28.2756	CHEK1	checkpoint kinase 1
GDPD3	2.2734	1.353	8.325	28.2699	GDPD3	glycerophosphodiester phosphodiesterase domain containing 3
RACGAP1	3.5461	1.9275	41.553	28.262	RACGAP1	Rac GTPase activating protein 1
RRP15	3.4612	1.7674	49.408	28.23	RRP15	ribosomal RNA processing 15 homolog
NFS1	2.3756	1.8707	3.198	28.2248	NFS1	NFS1 cysteine desulfurase
RRP7A	2.358	1.8533	3.197	28.2136	RRP7A	ribosomal RNA processing 7 homolog A
DTD2	2.7802	1.1401	43.662	28.2106	DTD2	D-aminoacyl-tRNA deacylase 2
TIGD1	2.346	1.8429	3.185	28.1241	TIGD1	tigger transposable element derived 1
WDHD1	3.5679	0.9192	445.349	28.0133	WDHD1	WD repeat and HMG-box DNA binding protein 1
PCYT2	2.5203	1.7909	5.363	27.9712	PCYT2	phosphate cytidylyltransferase 2, ethanolamine
OASL	3.9758	1.7232	178.896	27.9401	OASL	2'-5'-oligoadenylate synthetase like
CTSV	3.5432	1.9461	39.546	27.8866	CTSV	cathepsin V
PIMREG	3.4168	1.7077	51.18	27.8723	PIMREG	PICALM interacting mitotic regulator
ERLIN2	2.7548	1.9474	6.418	27.8579	ERLIN2	ER lipid raft associated 2
POC1A	2.7643	1.1536	40.804	27.7049	POC1A	POC1 centriolar protein A
RANBP1P1	3.181	1.1778	100.74	27.6732	RANBP1P1	RANBP1 pseudogene 1
GOLM1	2.5241	1.8035	5.255	27.6337	GOLM1	golgi membrane protein 1
PPP2R3A	2.7511	1.9529	6.283	27.5405	PPP2R3A	protein phosphatase 2 regulatory subunit B''alpha
RAD51AP1	3.1665	1.2543	81.696	27.3731	RAD51AP1	RAD51 associated protein 1
KATNB1	2.5213	1.8091	5.155	27.3116	KATNB1	katanin regulatory subunit B1
NDC80	2.4905	1.7805	5.129	27.2273	NDC80	NDC80 kinetochore complex component
VTA1	3.1528	1.2617	77.822	27.071	VTA1	vesicle trafficking 1
PANK3	2.7445	1.1712	37.437	27.0616	PANK3	pantothenate kinase 3
ARSJ	2.2494	1.3688	7.596	27.0474	ARSJ	arylsulfatase family member J
LOC284570	5.038	2.302	544.503	27.0375
NANOS1	2.357	1.8739	3.042	27.0061	NANOS1	nanos C2HC-type zinc finger 1
PSMC3IP	2.7114	1.4632	17.709	26.9822	PSMC3IP	PSMC3 interacting protein
H2BC11	2.2471	1.3708	7.521	26.9153	H2BC11	H2B clustered histone 11
ZNF414	3.1532	0.884	185.866	26.8926	ZNF414	zinc finger protein 414
ANLN	3.2016	0.7918	256.921	26.8753	ANLN	anillin actin binding protein
GSPT1	3.1683	0.904	183.781	26.8345	GSPT1	G1 to S phase transition 1
IGF2BP3	3.4226	1.8136	40.644	26.8167	IGF2BP3	insulin like growth factor 2 mRNA binding protein 3
OAS1	3.5475	1.0142	341.429	26.7928	OAS1	2'-5'-oligoadenylate synthetase 1
CDCA2	3.5365	1.0107	335.583	26.7135	CDCA2	cell division cycle associated 2
EEF2KMT	2.493	1.7973	4.962	26.6789	EEF2KMT	eukaryotic elongation factor 2 lysine methyltransferase
CDH3	4.3119	2.2977	103.324	26.6787	CDH3	cadherin 3
ETS1	2.6893	1.456	17.112	26.6601	ETS1	ETS proto-oncogene 1, transcription factor
SMPD1	2.5105	1.8167	4.941	26.606	SMPD1	sphingomyelin phosphodiesterase 1
NOD1	2.2347	1.3688	7.343	26.5959	NOD1	nucleotide binding oligomerization domain containing 1
CCNB1	3.9164	1.9051	102.636	26.5473	CCNB1	cyclin B1
ANP32A	2.7384	1.969	5.88	26.5468	ANP32A	acidic nuclear phosphoprotein 32 family member A
WNT5A	2.5149	1.823	4.919	26.5332	WNT5A	Wnt family member 5A
MMP10	2.6855	1.4609	16.773	26.472	MMP10	matrix metallopeptidase 10
HIVEP3	2.7331	1.9661	5.848	26.464	HIVEP3	HIVEP zinc finger 3
THBS1	4.2641	2.2758	97.342	26.3357	THBS1	thrombospondin 1
CBLL1	2.2416	1.3855	7.18	26.2949	CBLL1	Cbl proto-oncogene like 1
SPINT1	3.4217	1.6665	56.911	26.282	SPINT1	serine peptidase inhibitor, Kunitz type 1
COIL	2.2355	1.3807	7.158	26.255	COIL	coilin
KRT14	3.6019	1.673	84.898	26.249	KRT14	keratin 14
FAM83D	3.4074	1.4717	86.238	26.2445	FAM83D	family with sequence similarity 83 member D
RAE1	3.4816	1.9813	31.645	26.1964	RAE1	ribonucleic acid export 1
EEF1A2	3.3427	1.4399	79.947	26.1864	EEF1A2	eukaryotic translation elongation factor 1 alpha 2
TMEM161A	2.4907	1.8079	4.817	26.1842	TMEM161A	transmembrane protein 161A
TICAM2	2.6632	1.4521	16.259	26.1802	TICAM2	toll like receptor adaptor molecule 2
FEN1	3.3788	1.7789	39.802	26.0915	FEN1	flap structure-specific endonuclease 1
ZNF687	2.4765	1.8002	4.746	25.9349	ZNF687	zinc finger protein 687
ARL13B	2.3492	1.8865	2.902	25.8657	ARL13B	ADP ribosylation factor like GTPase 13B
SPC25	3.4969	1.0545	276.949	25.8314	SPC25	SPC25 component of NDC80 kinetochore complex
CDYL	2.7047	1.2033	31.725	25.8249	CDYL	chromodomain Y like
SPTLC3	2.2372	1.398	6.906	25.7758	SPTLC3	serine palmitoyltransferase long chain base subunit 3
FLRT3	3.6168	1.724	78.127	25.7577	FLRT3	fibronectin leucine rich transmembrane protein 3
DIO2	3.3828	1.663	52.457	25.752	DIO2	iodothyronine deiodinase 2
FAM83H	3.6195	1.7292	77.678	25.7237	FAM83H	family with sequence similarity 83 member H
MYB	2.4748	1.8042	4.684	25.7163	MYB	MYB proto-oncogene, transcription factor
EGR2	2.2382	1.4076	6.77	25.5117	EGR2	early growth response 2
PLEK2	4.2214	2.5726	44.545	25.5023	PLEK2	pleckstrin 2
LOC100128116	2.6877	1.2102	30.026	25.4138
PPP1R13B	2.6404	1.465	14.976	25.4085	PPP1R13B	protein phosphatase 1 regulatory subunit 13B
SLC39A6	2.3393	1.8853	2.844	25.3794	SLC39A6	solute carrier family 39 member 6
UBR5	2.7009	1.2261	29.84	25.3673	UBR5	ubiquitin protein ligase E3 component n-recognin 5
UBE2C	4.3885	2.3156	118.277	25.3624	UBE2C	ubiquitin conjugating enzyme E2 C
ACTR5	2.7175	1.9829	5.428	25.3461	ACTR5	actin related protein 5
OOEP	2.6589	1.4872	14.849	25.3285	OOEP	oocyte expressed protein
LMNB2	3.3893	1.8697	33.083	25.3267	LMNB2	lamin B2
LOC731275	5.0431	2.0856	906.776	25.2676
FRMD8	3.679	1.8959	60.688	25.2674	FRMD8	FERM domain containing 8
INAVA	3.3845	1.6993	48.44	25.2339	INAVA	innate immunity activator
TBC1D5	2.4672	1.8103	4.538	25.191	TBC1D5	TBC1 domain family member 5
COL4A6	3.0863	0.962	133.137	25.1754	COL4A6	collagen type IV alpha 6 chain
DDX60	3.5834	1.7382	70.016	25.11	DDX60	DExD/H-box helicase 60
TAF8	2.2306	1.4148	6.543	25.0571	TAF8	TATA-box binding protein associated factor 8
PCGF6	2.4735	1.822	4.482	24.9839	PCGF6	polycomb group ring finger 6
ARPC4	2.6912	1.9677	5.291	24.9631	ARPC4	actin related protein 2/3 complex subunit 4
PLAC1	3.0856	1.3423	55.373	24.9553	PLAC1	placenta enriched 1
CDC6	3.5862	1.7528	68.14	24.9494	CDC6	cell division cycle 6
ARVCF	2.4612	1.8119	4.46	24.8995	ARVCF	ARVCF delta catenin family member
SLC29A3	2.6924	1.2501	27.689	24.8083	SLC29A3	solute carrier family 29 member 3
PPL	2.7073	1.9884	5.235	24.8044	PPL	periplakin
SLX4	2.6562	1.509	14.035	24.7989	SLX4	SLX4 structure-specific endonuclease subunit
PLAUR	3.3751	1.8885	30.662	24.7767	PLAUR	plasminogen activator, urokinase receptor
DEPDC1B	3.115	0.8936	166.495	24.7741	DEPDC1B	DEP domain containing 1B
ADAM19	3.3574	1.8733	30.486	24.735	ADAM19	ADAM metallopeptidase domain 19
SLC39A10	2.1987	1.3958	6.352	24.6609	SLC39A10	solute carrier family 39 member 10
CXorf38	2.6538	1.5148	13.772	24.6216	CXorf38	chromosome X open reading frame 38
PWWP2B	4.9817	2.9701	102.707	24.6124	PWWP2B	PWWP domain containing 2B
MEN1	2.6407	1.5034	13.718	24.5849	MEN1	menin 1
PCLAF	4.339	2.33	102.094	24.5806	PCLAF	PCNA clamp associated factor
HS6ST2	3.6641	1.1935	295.529	24.5591	HS6ST2	heparan sulfate 6-O-sulfotransferase 2
MSMO1	2.6609	1.2344	26.699	24.5365	MSMO1	methylsterol monooxygenase 1
S100A2	5.0584	2.3429	519.398	24.465	S100A2	S100 calcium binding protein A2
MAP4K2	2.1876	1.3913	6.256	24.4582	MAP4K2	mitogen-activated protein kinase kinase kinase kinase 2
ARL14	3.0699	1.3649	50.699	24.407	ARL14	ADP ribosylation factor like GTPase 14
MYD88	3.2748	1.5018	59.293	24.4001	MYD88	MYD88 innate immune signal transduction adaptor
NDC1	3.3299	1.7012	42.53	24.3879	NDC1	NDC1 transmembrane nucleoporin
MEGF9	2.3098	1.8739	2.728	24.3676	MEGF9	multiple EGF like domains 9
SIX1	3.5421	1.7537	61.433	24.337	SIX1	SIX homeobox 1
CEACAM6	2.6284	1.5039	13.32	24.3082	CEACAM6	CEA cell adhesion molecule 6
ZFYVE9	2.4795	1.8457	4.303	24.3051	ZFYVE9	zinc finger FYVE-type containing 9
PLEKHM2	2.3232	1.8885	2.721	24.3005	PLEKHM2	pleckstrin homology and RUN domain containing M2
HOXB3	3.4178	2.0301	24.417	24.2303	HOXB3	homeobox B3
COL4A5	3.3642	1.5796	60.898	24.1959	COL4A5	collagen type IV alpha 5 chain
EIF2S2	3.3282	1.7127	41.257	24.1902	EIF2S2	eukaryotic translation initiation factor 2 subunit beta
JAG2	3.2717	1.5168	56.872	24.151	JAG2	jagged canonical Notch ligand 2
SF3B3	3.441	2.0579	24.16	24.15	SF3B3	splicing factor 3b subunit 3
COL7A1	3.535	1.7637	59.061	24.1043	COL7A1	collagen type VII alpha 1 chain
KRT7	4.0266	0.9758	1124.09	24.1036	KRT7	keratin 7
KIF4A	3.0748	1.3922	48.15	24.0863	KIF4A	kinesin family member 4A
HTR7	3.0429	1.2998	55.348	24.08	HTR7	5-hydroxytryptamine receptor 7
ANO1	3.3295	1.8871	27.695	24.04	ANO1	anoctamin 1
ARV1	2.6954	1.999	4.97	24.0281	ARV1	ARV1 homolog, fatty acid homeostasis modulator
BLM	3.3836	1.1135	186.252	24.0091	BLM	BLM RecQ like helicase
SPAG16	2.4813	1.8565	4.215	23.96	SPAG16	sperm associated antigen 16
ZZZ3	2.4619	1.839	4.197	23.8871	ZZZ3	zinc finger ZZ-type containing 3
MRPS30	3.0565	1.3281	53.506	23.8769	MRPS30	mitochondrial ribosomal protein S30
EIF2B3	2.6755	1.9838	4.917	23.8659	EIF2B3	eukaryotic translation initiation factor 2B subunit gamma
MAPKAP1	2.6481	1.261	24.384	23.8588	MAPKAP1	MAPK associated protein 1
CNOT6	2.4611	1.8394	4.185	23.8411	CNOT6	CCR4-NOT transcription complex subunit 6
CRYBB2	3.2997	1.8385	28.92	23.8295	CRYBB2	crystallin beta B2
DNAJA4	3.3202	1.7293	38.985	23.8218	DNAJA4	DnaJ heat shock protein family (Hsp40) member A4
SLC30A7	2.2126	1.4402	5.921	23.7241	SLC30A7	solute carrier family 30 member 7
MST1R	3.3234	1.5754	55.976	23.6997	MST1R	macrophage stimulating 1 receptor
TP53RK	3.3266	1.5797	55.834	23.6847	TP53RK	TP53 regulating kinase
KLHL12	2.6933	2.007	4.856	23.6796	KLHL12	kelch like family member 12
RFC2	3.061	1.4074	45.04	23.6712	RFC2	replication factor C subunit 2
N4BP3	2.6329	1.2602	23.588	23.6112	N4BP3	NEDD4 binding protein 3
GEMIN5	2.6681	1.9844	4.827	23.5899	GEMIN5	gem nuclear organelle associated protein 5
SLC46A1	2.4538	1.8393	4.116	23.565	SLC46A1	solute carrier family 46 member 1
NOLC1	3.9436	2.5189	26.589	23.5496	NOLC1	nucleolar and coiled-body phosphoprotein 1
SLC35D1	2.1899	1.4246	5.825	23.506	SLC35D1	solute carrier family 35 member D1
ALAS1	2.4683	1.856	4.095	23.4806	ALAS1	5'-aminolevulinate synthase 1
IKZF2	3.0397	1.3449	49.522	23.4128	IKZF2	IKAROS family zinc finger 2
UTP14C	2.2032	1.4411	5.782	23.4077	UTP14C	UTP14C small subunit processome component
SH2B1	2.3079	1.8894	2.621	23.3949	SH2B1	SH2B adaptor protein 1
CTAGE7P	2.5982	1.5193	11.992	23.3225	CTAGE7P	CTAGE family member 7, pseudogene
PRKCA	3.0276	0.9404	122.236	23.2775	PRKCA	protein kinase C alpha
MYO1E	3.3103	1.9212	24.496	23.1517	MYO1E	myosin IE
NIPA2	3.2155	1.5418	47.174	23.0335	NIPA2	NIPA magnesium transporter 2
IRF7	3.9126	2.5226	24.547	22.976	IRF7	interferon regulatory factor 7
WEE1	2.618	1.2849	21.533	22.93	WEE1	WEE1 G2 checkpoint kinase
SRSF8	3.0177	0.9632	113.37	22.9128	SRSF8	serine and arginine rich splicing factor 8
RRN3	2.1685	1.424	5.553	22.8671	RRN3	RRN3 homolog, RNA polymerase I transcription factor
PKP4	2.6784	2.016	4.596	22.855	PKP4	plakophilin 4
TBC1D2	3.0328	1.4433	38.86	22.7536	TBC1D2	TBC1 domain family member 2
POLQ	2.5953	1.5434	11.269	22.7388	POLQ	DNA polymerase theta
C2orf42	2.3138	1.9074	2.549	22.7185	C2orf42	chromosome 2 open reading frame 42
C9orf40	2.6852	2.0271	4.551	22.7066	C9orf40	chromosome 9 open reading frame 40
CAV3	2.9741	1.0587	82.3	22.6997	CAV3	caveolin 3
OIP5	3.7417	1.6368	127.321	22.6451	OIP5	Opa interacting protein 5
CDCA8	3.7685	2.0535	51.88	22.6364	CDCA8	cell division cycle associated 8
ANXA8L1	3.5628	1.2906	187.154	22.5869	ANXA8L1	annexin A8 like 1
TPRXL	2.998	0.9746	105.536	22.566	TPRXL	tetrapeptide repeat homeobox like (pseudogene)
KLHL18	3.2015	1.5637	43.431	22.5395	KLHL18	kelch like family member 18
GM2A	2.9831	1.0908	78.037	22.4259	GM2A	GM2 ganglioside activator
LOC100129566	2.6003	1.2986	20.031	22.3899
PRPF3	2.6514	2.0038	4.442	22.3443	PRPF3	pre-mRNA processing factor 3
VILL	3.3032	1.9651	21.782	22.3017	VILL	villin like
CD2BP2	2.6713	2.025	4.429	22.2995	CD2BP2	CD2 cytoplasmic tail binding protein 2
C1orf53	3.0067	1.3938	41.011	22.2814	C1orf53	chromosome 1 open reading frame 53
TMEM30B	4.1245	2.6861	27.441	22.248	TMEM30B	transmembrane protein 30B
PHF6	3.3635	2.0895	18.793	22.245	PHF6	PHD finger protein 6
PCDH1	2.9967	1.3891	40.514	22.2081	PCDH1	protocadherin 1
CDCA5	3.7459	1.6865	114.657	22.1556	CDCA5	cell division cycle associated 5
CEP55	3.5356	1.0547	302.622	22.1544	CEP55	centrosomal protein 55
CLK2	2.5773	1.5554	10.517	22.0903	CLK2	CDC like kinase 2
MCM8	2.6762	2.0362	4.365	22.0821	MCM8	minichromosome maintenance 8 homologous recombination repair factor
NUP93	2.4225	1.8473	3.76	22.0579	NUP93	nucleoporin 93
BCKDHB	2.1755	1.4593	5.202	21.9979	BCKDHB	branched chain keto acid dehydrogenase E1 subunit beta
AGMAT	2.9968	1.0246	93.799	21.9949	AGMAT	agmatinase
FASTKD1	2.9826	1.4469	34.332	21.9835	FASTKD1	FAST kinase domains 1
SLC35E3	2.593	1.3167	18.893	21.953	SLC35E3	solute carrier family 35 member E3
C1orf226	3.2344	1.8883	22.187	21.9525	C1orf226	chromosome 1 open reading frame 226
EIF2S1	3.8434	2.0694	59.429	21.9029	EIF2S1	eukaryotic translation initiation factor 2 subunit alpha
HCAR3	3.28	1.2111	117.193	21.8812	HCAR3	hydroxycarboxylic acid receptor 3
BDH1	2.5817	1.5711	10.247	21.846	BDH1	3-hydroxybutyrate dehydrogenase 1
RPS6KA4	3.2565	1.7988	28.688	21.8273	RPS6KA4	ribosomal protein S6 kinase A4
NMU	3.5258	1.3372	154.383	21.7559	NMU	neuromedin U
BCAT1	3.264	1.9614	20.072	21.71	BCAT1	branched chain amino acid transaminase 1
RIN1	2.6402	2.011	4.258	21.7095	RIN1	Ras and Rab interactor 1
KIF20A	2.9838	1.0386	88.145	21.6938	KIF20A	kinesin family member 20A
PTH2	4.3383	2.0234	206.49	21.681	PTH2	parathyroid hormone 2
RNMT	2.589	1.3296	18.172	21.6623	RNMT	RNA guanine-7 methyltransferase
IL20RB	2.9581	1.1304	67.251	21.6603	IL20RB	interleukin 20 receptor subunit beta
CRCT1	3.2475	1.9549	19.616	21.5433	CRCT1	cysteine rich C-terminal 1
NEDD4	2.6414	2.0188	4.194	21.4817	NEDD4	NEDD4 E3 ubiquitin protein ligase
TOR1B	2.4486	1.8887	3.63	21.4712	TOR1B	torsin family 1 member B
PARP16	2.3092	1.9252	2.421	21.4663	PARP16	poly(ADP-ribose) polymerase family member 16
LDHAP3	2.9814	1.487	31.218	21.3923	LDHAP3	lactate dehydrogenase A pseudogene 3
EARS2	2.5481	1.5588	9.757	21.3856	EARS2	glutamyl-tRNA synthetase 2, mitochondrial
BAZ1A	3.2149	1.906	20.366	21.3458	BAZ1A	bromodomain adjacent to zinc finger domain 1A
ALDH1L1	3.2448	1.8198	26.607	21.3377	ALDH1L1	aldehyde dehydrogenase 1 family member L1
SNAPC1	3.2474	1.9722	18.845	21.2533	SNAPC1	small nuclear RNA activating complex polypeptide 1
TRAF3	3.2451	1.8262	26.236	21.2464	TRAF3	TNF receptor associated factor 3
ABHD10	2.5434	1.5645	9.526	21.1608	ABHD10	abhydrolase domain containing 10, depalmitoylase
KIF23	3.799	2.0857	51.677	21.1535	KIF23	kinesin family member 23
MELK	3.1344	1.6054	33.806	21.0422	MELK	maternal embryonic leucine zipper kinase
TFRC	4.082	2.7218	22.919	21.0385	TFRC	transferrin receptor
THOC1	2.5673	1.5945	9.393	21.0289	THOC1	THO complex 1
PAICS	4.2029	2.4875	51.928	20.9883	PAICS	phosphoribosylaminoimidazole carboxylase and phosphoribosylaminoimidazolesuccinocarboxamide synthase
CENPJ	2.1286	1.4472	4.802	20.929	CENPJ	centromere protein J
ZNF613	2.5439	1.5771	9.264	20.8992	ZNF613	zinc finger protein 613
RBM38	2.9382	1.4262	32.509	20.8875	RBM38	RNA binding motif protein 38
JPT1	4.9034	3.1965	50.921	20.8843	JPT1	Jupiter microtubule associated homolog 1
PPARGC1B	2.9189	1.1569	57.81	20.8817	PPARGC1B	PPARG coactivator 1 beta
UPP1	3.2347	1.9821	17.89	20.8767	UPP1	uridine phosphorylase 1
SLC50A1	2.6427	2.0379	4.025	20.8676	SLC50A1	solute carrier family 50 member 1
KIF16B	2.2824	1.9093	2.361	20.8569	KIF16B	kinesin family member 16B
MRPL20-AS1	2.3055	1.9325	2.36	20.8513	MRPL20-AS1	MRPL20 antisense RNA 1
CEACAM1	3.6788	1.742	86.457	20.8367	CEACAM1	CEA cell adhesion molecule 1
KLF5	3.2151	1.6804	34.253	20.8077	KLF5	Kruppel like factor 5
ZNRF1	2.9424	1.4896	28.366	20.7968	ZNRF1	zinc and ring finger 1
GJB3	3.2187	1.9435	18.845	20.7962	GJB3	gap junction protein beta 3
GFAP	2.9233	1.1687	56.833	20.794	GFAP	glial fibrillary acidic protein
OPA1	3.338	2.1477	15.499	20.7835	OPA1	OPA1 mitochondrial dynamin like GTPase
SAPCD2	3.2082	1.9339	18.806	20.7815	SAPCD2	suppressor APC domain containing 2
DNAH2	2.5523	1.3447	16.129	20.7714	DNAH2	dynein axonemal heavy chain 2
TNFAIP3	3.2037	1.9309	18.741	20.7571	TNFAIP3	TNF alpha induced protein 3
ADORA2B	3.4538	1.3665	122.264	20.7489	ADORA2B	adenosine A2b receptor
PDSS1	3.1188	1.6141	31.967	20.7078	PDSS1	decaprenyl diphosphate synthase subunit 1
ZFP57	2.953	1.5066	27.951	20.7052	ZFP57	ZFP57 zinc finger protein
FAM118B	2.4084	1.8692	3.461	20.6774	FAM118B	family with sequence similarity 118 member B
LOC647954	3.3248	2.1422	15.226	20.6491
LARP4	2.5593	1.3596	15.838	20.6355	LARP4	La ribonucleoprotein 4
SMG1	3.8727	2.2148	45.488	20.6273	SMG1	SMG1 nonsense mediated mRNA decay associated PI3K related kinase
ZBTB21	2.5485	1.5972	8.939	20.5641	ZBTB21	zinc finger and BTB domain containing 21
SRP68	2.4287	1.8927	3.436	20.5547	SRP68	signal recognition particle 68
FOXM1	3.2224	1.281	87.378	20.5327	FOXM1	forkhead box M1
FBXO28	2.4062	1.872	3.421	20.4856	FBXO28	F-box protein 28
TRIM26	3.678	2.1261	35.637	20.4837	TRIM26	tripartite motif containing 26
TNFSF13	2.1402	1.4746	4.63	20.4437	TNFSF13	TNF superfamily member 13
BDKRB1	3.1987	1.6909	32.196	20.443	BDKRB1	bradykinin receptor B1
ATG10	2.1352	1.4697	4.629	20.4407	ATG10	autophagy related 10
PI4K2B	3.18	1.9268	17.914	20.4374	PI4K2B	phosphatidylinositol 4-kinase type 2 beta
ORAI3	2.2912	1.9259	2.319	20.4209	ORAI3	ORAI calcium release-activated calcium modulator 3
LOC729680	2.5645	1.3785	15.346	20.3998
PGBD3	2.3146	1.9506	2.312	20.3482	PGBD3	piggyBac transposable element derived 3
C1orf116	3.3262	2.1619	14.598	20.3296	C1orf116	chromosome 1 open reading frame 116
PRIM2	2.1305	1.4694	4.582	20.3055	PRIM2	DNA primase subunit 2
GUSBP14	2.9096	1.0916	65.766	20.2752	GUSBP14	GUSB pseudogene 14
TOMM40	2.6267	2.0407	3.855	20.2189	TOMM40	translocase of outer mitochondrial membrane 40
SLC25A43	2.9044	1.0934	64.714	20.1972	SLC25A43	solute carrier family 25 member 43
LOC344382	3.2044	1.9931	16.267	20.1883	LOC344382	serine/threonine kinase receptor associated protein pseudogene
ERO1A	4.2213	2.0659	143.021	20.1872	ERO1A	endoplasmic reticulum oxidoreductase 1 alpha
COPG2	2.4179	1.8916	3.36	20.1827	COPG2	COPI coat complex subunit gamma 2
OXR1	3.1965	1.8492	22.248	20.1742	OXR1	oxidation resistance 1
ZNF419	2.1265	1.47	4.534	20.1642	ZNF419	zinc finger protein 419
GATC	2.311	1.9506	2.293	20.147	GATC	glutamyl-tRNA amidotransferase subunit C
ANO8	2.5408	1.37	14.818	20.1384	ANO8	anoctamin 8
GALC	3.471	2.0501	26.357	20.1349	GALC	galactosylceramidase
TINCR	2.904	1.4494	28.484	20.0945	TINCR	TINCR ubiquitin domain containing
LINC02693	2.5512	1.3835	14.713	20.0851	LINC02693	long intergenic non-protein coding RNA 2693
USP34	2.6472	2.0663	3.81	20.043	USP34	ubiquitin specific peptidase 34
L2HGDH	2.9405	1.5415	25.061	20.0266	L2HGDH	L-2-hydroxyglutarate dehydrogenase
APOBEC3F	2.8569	1.1699	48.641	19.9929	APOBEC3F	apolipoprotein B mRNA editing enzyme catalytic subunit 3F
AMIGO2	3.8331	2.6256	16.125	19.9594	AMIGO2	adhesion molecule with Ig like domain 2
KMT5C	2.1273	1.4776	4.464	19.9554	KMT5C	lysine methyltransferase 5C
RELL2	2.1407	1.4912	4.462	19.9492	RELL2	RELT like 2
ARHGAP32	2.8818	1.2002	48.04	19.9289	ARHGAP32	Rho GTPase activating protein 32
ZNHIT6	2.6157	2.0386	3.777	19.9118	ZNHIT6	zinc finger HIT-type containing 6
G6PD	2.5392	1.3823	14.352	19.8993	G6PD	glucose-6-phosphate dehydrogenase
HPDL	3.6551	2.1506	31.952	19.858	HPDL	4-hydroxyphenylpyruvate dioxygenase like
CBWD5	3.8354	2.6343	15.889	19.8536	CBWD5	COBW domain containing 5
XRN1	2.5412	1.387	14.263	19.8528	XRN1	5'-3' exoribonuclease 1
MLKL	2.6463	2.0711	3.76	19.8463	MLKL	mixed lineage kinase domain like pseudokinase
FXYD3	3.7405	2.1345	40.365	19.8287	FXYD3	FXYD domain containing ion transport regulator 3
HOXA2	2.919	1.4851	27.158	19.8086	HOXA2	homeobox A2
PLLP	2.5315	1.6156	8.239	19.7989	PLLP	plasmolipin
MAD2L1	3.627	1.7869	69.199	19.7963	MAD2L1	mitotic arrest deficient 2 like 1
ALG12	2.1172	1.473	4.408	19.7864	ALG12	ALG12 alpha-1,6-mannosyltransferase
SPINK5	2.5445	1.3951	14.106	19.7703	SPINK5	serine peptidase inhibitor Kazal type 5
TRIM25	2.9074	1.4845	26.479	19.6566	TRIM25	tripartite motif containing 25
MANSC1	2.8845	1.4617	26.473	19.6552	MANSC1	MANSC domain containing 1
LMAN1	2.9046	1.5324	23.561	19.643	LMAN1	lectin, mannose binding 1
SDC1	4.6112	2.6307	95.609	19.5715	SDC1	syndecan 1
ZNF670	2.5164	1.6127	8.011	19.5352	ZNF670	zinc finger protein 670
KLHL3	2.8638	1.2156	44.484	19.533	KLHL3	kelch like family member 3
CELSR3	3.1789	1.7396	27.498	19.5143	CELSR3	cadherin EGF LAG seven-pass G-type receptor 3
GTF2H4	2.5241	1.6217	7.987	19.5071	GTF2H4	general transcription factor IIH subunit 4
SLC35F2	3.2194	2.0521	14.699	19.455	SLC35F2	solute carrier family 35 member F2
ZNF93	2.1128	1.4794	4.299	19.4547	ZNF93	zinc finger protein 93
STARD4	2.5382	1.4083	13.487	19.4349	STARD4	StAR related lipid transfer domain containing 4
MPP5	2.8882	1.4817	25.498	19.4301	MPP5	membrane palmitoylated protein 5
DONSON	3.6407	2.1693	29.607	19.4211	DONSON	DNA replication fork stabilization factor DONSON
EZH2	3.8278	2.6538	14.928	19.4056	EZH2	enhancer of zeste 2 polycomb repressive complex 2 subunit
SLF1	2.8891	1.5339	22.657	19.3996	SLF1	SMC5-SMC6 complex localization factor 1
S100P	4.7489	3.166	38.274	19.3671	S100P	S100 calcium binding protein P
FANCA	2.8289	1.1985	42.697	19.3221	FANCA	FA complementation group A
NT5E	3.0643	1.6603	25.351	19.3219	NT5E	5'-nucleotidase ecto
HUS1	2.517	1.3944	13.262	19.3093	HUS1	HUS1 checkpoint clamp component
ZNF689	2.5231	1.6299	7.82	19.3082	ZNF689	zinc finger protein 689
SWAP70	3.2943	2.1894	12.732	19.2924	SWAP70	switching B cell complex subunit SWAP70
BRMS1L	3.1826	1.3611	66.298	19.2646	BRMS1L	BRMS1 like transcriptional repressor
CDC20	3.3714	1.9567	25.984	19.2516	CDC20	cell division cycle 20
SRBD1	2.4132	1.9116	3.174	19.2355	SRBD1	S1 RNA binding domain 1
LSM14B	2.8718	1.1485	52.881	19.2191	LSM14B	LSM family member 14B
VPS33B	2.4017	1.9006	3.17	19.2163	VPS33B	VPS33B late endosome and lysosome associated
ATP6V1C1	3.3611	1.9492	25.817	19.2135	ATP6V1C1	ATPase H+ transporting V1 subunit C1
RAB7B	2.5237	1.6361	7.72	19.1871	RAB7B	RAB7B, member RAS oncogene family
PRDM10	2.5234	1.6369	7.7	19.1634	PRDM10	PR/SET domain 10
LAMB3	4.7211	3.0441	47.534	19.161	LAMB3	laminin subunit beta 3
LRATD1	2.8479	1.1323	51.952	19.1332	LRATD1	LRAT domain containing 1
ZSCAN20	2.4968	1.6122	7.667	19.1223	ZSCAN20	zinc finger and SCAN domain containing 20
MTFMT	2.8606	1.1466	51.761	19.1154	MTFMT	mitochondrial methionyl-tRNA formyltransferase
ZSCAN25	2.1048	1.4828	4.188	19.1046	ZSCAN25	zinc finger and SCAN domain containing 25
FAM166C	2.2646	1.9229	2.196	19.1016	FAM166C	family with sequence similarity 166 member C
LY6K	3.7195	2.1725	35.237	19.1002	LY6K	lymphocyte antigen 6 family member K
AEN	2.5147	1.6312	7.647	19.0985	AEN	apoptosis enhancing nuclease
CDH2	2.5127	1.4031	12.871	19.0857	CDH2	cadherin 2
HJURP	2.8755	1.4944	24.049	19.0792	HJURP	Holliday junction recognition protein
TBC1D4	2.3858	1.8884	3.143	19.0744	TBC1D4	TBC1 domain family member 4
DCAF13	3.8928	2.2995	39.201	19.0708	DCAF13	DDB1 and CUL4 associated factor 13
CTSA	5.0175	3.2353	60.562	19.0634	CTSA	cathepsin A
AJUBA	3.6161	2.0829	34.135	19.017	AJUBA	ajuba LIM protein
C9orf16	2.3017	1.963	2.181	18.9339	C9orf16	chromosome 9 open reading frame 16
TLE4	2.4101	1.9164	3.117	18.9325	TLE4	TLE family member 4, transcriptional corepressor
HK2	2.6246	2.0766	3.532	18.9078	HK2	hexokinase 2
ATP5MC3	4.7967	3.2519	35.059	18.901	ATP5MC3	ATP synthase membrane subunit c locus 3
MCTS1	3.8912	2.3129	37.87	18.8913	MCTS1	MCTS1 re-initiation and release factor
PDLIM7	2.8895	1.5228	23.265	18.8802	PDLIM7	PDZ and LIM domain 7
CAPRIN1	3.8932	2.3166	37.722	18.871	CAPRIN1	cell cycle associated protein 1
MAPK6	2.5084	1.6362	7.451	18.8542	MAPK6	mitogen-activated protein kinase 6
TTC5	2.6185	2.0726	3.515	18.8353	TTC5	tetratricopeptide repeat domain 5
USP31	2.8939	1.5857	20.333	18.7268	USP31	ubiquitin specific peptidase 31
MVK	4.0087	2.595	25.924	18.7249	MVK	mevalonate kinase
CETN3	2.6227	2.0803	3.487	18.7146	CETN3	centrin 3
AFAP1L1	2.4921	1.6267	7.335	18.7073	AFAP1L1	actin filament associated protein 1 like 1
CENPN	3.3574	1.9828	23.692	18.7059	CENPN	centromere protein N
IRF9	3.131	1.9852	13.989	18.6859	IRF9	interferon regulatory factor 9
ALKBH1	2.519	1.6572	7.274	18.6294	ALKBH1	alkB homolog 1, histone H2A dioxygenase
RPE	3.2514	2.1862	11.62	18.5992	RPE	ribulose-5-phosphate-3-epimerase
PMS2CL	2.5104	1.4292	12.056	18.5972	PMS2CL	PMS2 C-terminal like pseudogene
GABPB1	3.0506	1.7007	22.382	18.5774	GABPB1	GA binding protein transcription factor subunit beta 1
ACSL3	3.123	1.7532	23.431	18.572	ACSL3	acyl-CoA synthetase long chain family member 3
PXMP4	3.2685	2.2049	11.577	18.5713	PXMP4	peroxisomal membrane protein 4
SERINC2	2.8417	1.1814	45.74	18.5165	SERINC2	serine incorporator 2
PPP1R21	2.4048	1.9224	3.037	18.4992	PPP1R21	protein phosphatase 1 regulatory subunit 21
ATP9A	4.0316	2.8363	15.678	18.488	ATP9A	ATPase phospholipid transporting 9A (putative)
MOB1A	2.8859	1.5971	19.445	18.4491	MOB1A	MOB kinase activator 1A
RHEB	4.0308	2.8401	15.513	18.4168	RHEB	Ras homolog, mTORC1 binding
MON2	2.853	1.5216	21.449	18.3926	MON2	MON2 homolog, regulator of endosome-to-Golgi trafficking
GINS2	3.7073	2.2196	30.74	18.3681	GINS2	GINS complex subunit 2
ETNK1	2.863	1.5805	19.165	18.3589	ETNK1	ethanolamine kinase 1
PRKCH	3.1459	2.0203	13.354	18.3565	PRKCH	protein kinase C eta
BUD23	3.5994	2.21	24.513	18.3388	BUD23	BUD23 rRNA methyltransferase and ribosome maturation factor
SH2D3A	2.8625	1.5362	21.198	18.3221	SH2D3A	SH2 domain containing 3A
SMUG1	3.262	2.2133	11.187	18.3111	SMUG1	single-strand-selective monofunctional uracil-DNA glycosylase 1
EXO1	3.143	1.4138	53.604	18.2884	EXO1	exonuclease 1
ABCF2	3.0561	1.7275	21.311	18.2843	ABCF2	ATP binding cassette subfamily F member 2
FLVCR1-DT	2.8099	1.1749	43.152	18.2343	FLVCR1-DT	FLVCR1 divergent transcript
TNRC6C	3.0518	1.7286	21.047	18.2099	TNRC6C	trinucleotide repeat containing adaptor 6C
SNX19	2.8	1.1676	42.894	18.2053	SNX19	sorting nexin 19
ABTB2	3.2514	2.2143	10.892	18.1086	ABTB2	ankyrin repeat and BTB domain containing 2
TAF4	2.8501	1.5854	18.395	18.1041	TAF4	TATA-box binding protein associated factor 4
POLR1B	3.1126	1.4013	51.44	18.0991	POLR1B	RNA polymerase I subunit B
RNF170	2.8574	1.5958	18.264	18.0598	RNF170	ring finger protein 170
LRRC42	3.758	2.6676	12.314	18.0238	LRRC42	leucine rich repeat containing 42
MACO1	2.3952	1.9264	2.943	17.9777	MACO1	macoilin 1
CDKN3	3.6929	2.2372	28.556	17.973	CDKN3	cyclin dependent kinase inhibitor 3
TMEM177	3.2391	2.2104	10.683	17.9619	TMEM177	transmembrane protein 177
HAUS2	2.8391	1.5389	19.962	17.9616	HAUS2	HAUS augmin like complex subunit 2
MPZL2	2.3976	1.9296	2.938	17.947	MPZL2	myelin protein zero like 2
PTPN1	3.2536	2.2259	10.659	17.9444	PTPN1	protein tyrosine phosphatase non-receptor type 1
ZBTB48	2.3881	1.9202	2.937	17.9431	ZBTB48	zinc finger and BTB domain containing 48
SEMA3C	2.8369	1.5388	19.866	17.9326	SEMA3C	semaphorin 3C
ZDHHC3	3.325	2.0079	20.754	17.9235	ZDHHC3	zinc finger DHHC-type palmitoyltransferase 3
RNPEP	2.5013	1.6738	6.722	17.888	RNPEP	arginyl aminopeptidase
ATPSCKMT	2.7701	1.2618	32.233	17.8751	ATPSCKMT	ATP synthase c subunit lysine N-methyltransferase
GPD2	2.8317	1.5842	17.681	17.8579	GPD2	glycerol-3-phosphate dehydrogenase 2
ARFGAP2	2.4702	1.4321	10.917	17.8559	ARFGAP2	ADP ribosylation factor GTPase activating protein 2
ZNF57	2.4789	1.4416	10.897	17.8421	ZNF57	zinc finger protein 57
PAK6	3.0351	1.7387	19.788	17.8411	PAK6	p21 (RAC1) activated kinase 6
CLDN7	3.9735	2.8206	14.22	17.8321	CLDN7	claudin 7
SLC35A5	2.4658	1.6412	6.677	17.8253	SLC35A5	solute carrier family 35 member A5
FOXK1	3.3945	2.1373	18.08	17.8152	FOXK1	forkhead box K1
SNRPB	3.7401	2.6649	11.89	17.7725	SNRPB	small nuclear ribonucleoprotein polypeptides B and B1
RNF8	2.7741	1.1808	39.201	17.7693	RNF8	ring finger protein 8
HBEGF	3.1619	2.0976	11.596	17.7383	HBEGF	heparin binding EGF like growth factor
RHOD	2.7987	1.2092	38.86	17.7269	RHOD	ras homolog family member D
CENPM	2.7817	1.287	31.239	17.7139	CENPM	centromere protein M
RLIM	3.0043	1.7176	19.351	17.7076	RLIM	ring finger protein, LIM domain interacting
ATF7IP	2.7826	1.195	38.69	17.7057	ATF7IP	activating transcription factor 7 interacting protein
HYLS1	2.8527	1.6162	17.239	17.7004	HYLS1	HYLS1 centriolar and ciliogenesis associated
IL18	3.3057	1.5261	60.2	17.6902	IL18	interleukin 18
FAM104A	3.7344	2.6653	11.725	17.6717	FAM104A	family with sequence similarity 104 member A
HMMR	3.6154	1.3823	171.041	17.6432	HMMR	hyaluronan mediated motility receptor
CUL2	2.4907	1.6749	6.543	17.6351	CUL2	cullin 2
MX2	3.7528	2.3355	26.14	17.6338	MX2	MX dynamin like GTPase 2
GIPC1	3.3181	2.0224	19.756	17.6322	GIPC1	GIPC PDZ domain containing family member 1
CXCL6	2.7942	1.3078	30.648	17.6155	CXCL6	C-X-C motif chemokine ligand 6
P2RY2	3.6255	1.3964	169.473	17.6116	P2RY2	purinergic receptor P2Y2
CPOX	2.4882	1.465	10.549	17.5996	CPOX	coproporphyrinogen oxidase
RUVBL1	2.7631	1.2791	30.479	17.5871	RUVBL1	RuvB like AAA ATPase 1
PMAIP1	3.274	1.3049	93.132	17.5841	PMAIP1	phorbol-12-myristate-13-acetate-induced protein 1
TGFB1	2.4768	1.4578	10.447	17.5273	TGFB1	transforming growth factor beta 1
PRIM1	3.1003	2.0256	11.877	17.5264	PRIM1	DNA primase subunit 1
PREPL	3.1011	2.0268	11.866	17.5199	PREPL	prolyl endopeptidase like
ERMP1	3.1056	1.815	19.525	17.4982	ERMP1	endoplasmic reticulum metallopeptidase 1
SLC39A4	3.5832	2.173	25.716	17.4914	SLC39A4	solute carrier family 39 member 4
MRPL1	2.587	2.0804	3.211	17.4794	MRPL1	mitochondrial ribosomal protein L1
ZSCAN29	2.4897	1.6813	6.433	17.4751	ZSCAN29	zinc finger and SCAN domain containing 29
ARHGAP5	2.8352	1.6151	16.6	17.4657	ARHGAP5	Rho GTPase activating protein 5
ARF6	3.405	2.1755	16.963	17.4226	ARF6	ADP ribosylation factor 6
AP1M2	3.3082	2.0289	19.024	17.4091	AP1M2	adaptor related protein complex 1 subunit mu 2
RIPK4	4.0574	2.6366	26.351	17.3838	RIPK4	receptor interacting serine/threonine kinase 4
PIGL	2.4568	1.4491	10.179	17.333	PIGL	phosphatidylinositol glycan anchor biosynthesis class L
S100A9	3.1169	2.0793	10.904	17.2933	S100A9	S100 calcium binding protein A9
CNOT11	3.1545	2.117	10.902	17.2917	CNOT11	CCR4-NOT transcription complex subunit 11
LMTK3	2.0831	1.5205	3.653	17.2801	LMTK3	lemur tyrosine kinase 3
CCT6P1	3.7286	2.6851	11.054	17.2485	CCT6P1	chaperonin containing TCP1 subunit 6 pseudogene 1
RFWD3	2.4555	1.4538	10.039	17.2298	RFWD3	ring finger and WD repeat domain 3
CENPU	3.586	1.4089	150.349	17.2007	CENPU	centromere protein U
IFI44L	3.5082	2.1231	24.272	17.1801	IFI44L	interferon induced protein 44 like
FGD6	2.7529	1.3041	28.106	17.1699	FGD6	FYVE, RhoGEF and PH domain containing 6
RABIF	3.0851	1.8202	18.403	17.1497	RABIF	RAB interacting factor
BAIAP2	2.4635	1.6704	6.21	17.1444	BAIAP2	BAR/IMD domain containing adaptor protein 2
NCAPH	3.5048	1.9153	38.86	17.1003	NCAPH	non-SMC condensin I complex subunit H
NUP58	2.4613	1.4684	9.838	17.0784	NUP58	nucleoporin 58
SH3GLB2	2.2541	1.9487	2.02	17.0724	SH3GLB2	SH3 domain containing GRB2 like, endophilin B2
PPARD	3.5143	2.139	23.73	17.0585	PPARD	peroxisome proliferator activated receptor delta
POLR3F	2.446	1.4546	9.804	17.0526	POLR3F	RNA polymerase III subunit F
AGO2	3.2348	2.2594	9.449	17.0312	AGO2	argonaute RISC catalytic component 2
RRP12	2.4824	1.6976	6.093	16.9649	RRP12	ribosomal RNA processing 12 homolog
PLEKHF1	3.9706	2.8739	12.494	16.9629	PLEKHF1	pleckstrin homology and FYVE domain containing 1
DEF8	3.9491	2.8574	12.351	16.8855	DEF8	differentially expressed in FDCP 8 homolog
GFM2	3.7059	2.6846	10.503	16.8816	GFM2	GTP dependent ribosome recycling factor mitochondrial 2
TM9SF4	3.9451	2.8553	12.297	16.8562	TM9SF4	transmembrane 9 superfamily member 4
ADARB1	2.436	1.4569	9.53	16.841	ADARB1	adenosine deaminase RNA specific B1
PHLDA2	4.3203	2.638	48.117	16.8062	PHLDA2	pleckstrin homology like domain family A member 2
FER1L4	3.8739	2.1038	58.898	16.801	FER1L4	fer-1 like family member 4 (pseudogene)
GSE1	2.794	1.5784	16.429	16.7929	GSE1	Gse1 coiled-coil protein
SH3BP1	2.4432	1.4686	9.432	16.7636	SH3BP1	SH3 domain binding protein 1
MSN	3.659	2.3013	22.788	16.763	MSN	moesin
DISP2	3.6579	2.3023	22.678	16.7371	DISP2	dispatched RND transporter family member 2
MAF1	2.456	1.6823	5.939	16.725	MAF1	MAF1 homolog, negative regulator of RNA polymerase III
PTPN23	3.0875	2.0621	10.602	16.7224	PTPN23	protein tyrosine phosphatase non-receptor type 23
STAMBPL1	2.459	1.4873	9.369	16.7137	STAMBPL1	STAM binding protein like 1
IRF6	3.0413	1.4638	37.801	16.684	IRF6	interferon regulatory factor 6
NCAPG	3.6404	2.2894	22.439	16.6803	NCAPG	non-SMC condensin I complex subunit G
SLITRK6	3.5305	2.2671	18.34	16.6757	SLITRK6	SLIT and NTRK like family member 6
TOP2A	3.2306	1.3662	73.181	16.6491	TOP2A	DNA topoisomerase II alpha
CLP1	2.9758	1.7675	16.155	16.6287	CLP1	cleavage factor polyribonucleotide kinase subunit 1
PRR15	3.7847	2.3967	24.434	16.6135	PRR15	proline rich 15
CAPN1	3.5448	2.2871	18.101	16.6005	CAPN1	calpain 1
HOXC9	2.9783	1.7732	16.036	16.5846	HOXC9	homeobox C9
AGPAT2	2.7729	1.5725	15.864	16.5829	AGPAT2	1-acylglycerol-3-phosphate O-acyltransferase 2
LOC286467	2.8134	1.6553	14.391	16.5782
C2orf49	2.7176	1.319	25.038	16.575	C2orf49	chromosome 2 open reading frame 49
SBF1	2.8072	1.6498	14.368	16.5681	SBF1	SET binding factor 1
RGP1	3.3547	2.1858	14.754	16.5639	RGP1	RGP1 homolog, RAB6A GEF complex partner 1
TGFB1I1	2.0922	1.5531	3.46	16.5583	TGFB1I1	transforming growth factor beta 1 induced transcript 1
TMEM87B	2.081	1.5421	3.459	16.5522	TMEM87B	transmembrane protein 87B
PPA2	3.5369	2.2026	21.592	16.55	PPA2	inorganic pyrophosphatase 2
RSPRY1	2.4623	1.6971	5.824	16.5412	RSPRY1	ring finger and SPRY domain containing 1
MRTFA	2.8026	1.6064	15.711	16.5249	MRTFA	myocardin related transcription factor A
ANKRD13D	2.0626	1.5246	3.451	16.5245	ANKRD13D	ankyrin repeat domain 13D
FBXO11	3.3634	2.1991	14.598	16.4987	FBXO11	F-box protein 11
CLUH	3.6118	2.2786	21.538	16.4605	CLUH	clustered mitochondria homolog
CCNO	2.9667	1.772	15.657	16.4415	CCNO	cyclin O
TDP1	3.6923	2.6979	9.872	16.4369	TDP1	tyrosyl-DNA phosphodiesterase 1
DKFZP586B0319	2.7726	1.5832	15.467	16.4309
MMP2	2.8062	1.6592	14.028	16.4193	MMP2	matrix metallopeptidase 2
SUPT20H	2.4567	1.6979	5.739	16.4029	SUPT20H	SPT20 homolog, SAGA complex component
ZNF813	2.4536	1.5	8.987	16.4024	ZNF813	zinc finger protein 813
RCC1	2.7907	1.6036	15.385	16.3992	RCC1	regulator of chromosome condensation 1
HK1	3.4726	2.1518	20.931	16.3825	HK1	hexokinase 1
AKR1C1	3.7791	2.4132	23.222	16.349	AKR1C1	aldo-keto reductase family 1 member C1
PCBD2	3.0718	1.9814	12.314	16.3275	PCBD2	pterin-4 alpha-carbinolamine dehydratase 2
NUP210	3.1991	1.3754	66.635	16.2856	NUP210	nucleoporin 210
PRKD3	2.7878	1.6098	15.066	16.2735	PRKD3	protein kinase D3
ACSL5	2.7416	1.2833	28.728	16.2637	ACSL5	acyl-CoA synthetase long chain family member 5
LOC441795	3.4553	2.1447	20.446	16.256
TSR1	3.3703	2.2235	14.022	16.2507	TSR1	TSR1 ribosome maturation factor
PRORP	3.0917	2.0078	12.131	16.2301	PRORP	protein only RNase P catalytic subunit
ZW10	3.0638	1.8671	15.729	16.225	ZW10	zw10 kinetochore protein
HPS5	2.7887	1.6146	14.931	16.2196	HPS5	HPS5 biogenesis of lysosomal organelles complex 2 subunit 2
NCAPG2	3.061	1.9779	12.109	16.2181	NCAPG2	non-SMC condensin II complex subunit G2
CLN6	3.0754	2.0811	9.87	16.2152	CLN6	CLN6 transmembrane ER protein
GH2	2.0749	1.5471	3.371	16.2112	GH2	growth hormone 2
TMEM267	2.4633	1.7158	5.591	16.1586	TMEM267	transmembrane protein 267
CPSF3	3.0554	1.9764	11.995	16.1568	CPSF3	cleavage and polyadenylation specific factor 3
CSTA	4.0493	2.3251	52.991	16.1486	CSTA	cystatin A
CPVL	3.0855	2.118	9.279	16.125	CPVL	carboxypeptidase vitellogenic like
BCAN	3.2401	1.6204	41.658	16.1007	BCAN	brevican
CDC45	3.8604	2.1643	49.671	16.0987	CDC45	cell division cycle 45
BEND3	2.7721	1.6072	14.618	16.0925	BEND3	BEN domain containing 3
GGT7	2.9483	1.779	14.767	16.092	GGT7	gamma-glutamyltransferase 7
OSTF1	3.6306	2.3277	20.086	16.0864	OSTF1	osteoclast stimulating factor 1
CENPE	3.0635	1.9915	11.803	16.0519	CENPE	centromere protein E
IGF2	4.5635	3.1644	25.067	15.9858	IGF2	insulin like growth factor 2
SOWAHC	3.0878	2.129	9.095	15.98	SOWAHC	sosondowah ankyrin repeat domain family member C
MMAB	3.5065	2.2959	16.241	15.9788	MMAB	metabolism of cobalamin associated B
CXCL3	3.0342	1.5235	32.412	15.9775	CXCL3	C-X-C motif chemokine ligand 3
MARK1	3.0333	1.5234	32.352	15.9691	MARK1	microtubule affinity regulating kinase 1
PPIF	4.2911	2.694	39.546	15.9551	PPIF	peptidylprolyl isomerase F
MYO1D	3.0724	2.0069	11.628	15.9546	MYO1D	myosin ID
GOLT1A	2.4258	1.4986	8.457	15.9483	GOLT1A	golgi transport 1A
PARL	3.2198	1.6187	39.912	15.9158	PARL	presenilin associated rhomboid like
ZSCAN32	2.4243	1.4991	8.418	15.9139	ZSCAN32	zinc finger and SCAN domain containing 32
SMYD3	3.1867	2.2754	8.153	15.912	SMYD3	SET and MYND domain containing 3
AHNAK	3.9182	2.8895	10.683	15.9111	AHNAK	AHNAK nucleoprotein
ABHD3	2.767	1.6566	12.894	15.8953	ABHD3	abhydrolase domain containing 3, phospholipase
SEPTIN9	4.6815	3.3837	19.852	15.8789	SEPTIN9	septin 9
NUP98	3.3416	2.2222	13.164	15.8625	NUP98	nucleoporin 98 and 96 precursor
NUP155	2.7906	1.6829	12.814	15.8567	NUP155	nucleoporin 155
SLC37A2	3.5996	2.3162	19.204	15.8457	SLC37A2	solute carrier family 37 member 2
RAB7A	3.0791	2.1076	9.365	15.8434	RAB7A	RAB7A, member RAS oncogene family
TTC7A	3.2405	2.0777	14.548	15.8237	TTC7A	tetratricopeptide repeat domain 7A
H2BC4	2.3488	1.9363	2.585	15.8187	H2BC4	H2B clustered histone 4
GCLC	2.9683	1.8191	14.099	15.8153	GCLC	glutamate-cysteine ligase catalytic subunit
RAB1B	3.2045	2.2991	8.043	15.809	RAB1B	RAB1B, member RAS oncogene family
OSGIN2	3.0177	1.5239	31.175	15.7988	OSGIN2	oxidative stress induced growth inhibitor family member 2
BCL2L1	2.6886	1.3592	21.35	15.7549	BCL2L1	BCL2 like 1
C19orf57	2.9375	1.793	13.948	15.7507	C19orf57	chromosome 19 open reading frame 57
CD47	3.9641	2.6785	19.302	15.7296	CD47	CD47 molecule
TRIP11	3.708	2.4447	18.336	15.7177	TRIP11	thyroid hormone receptor interactor 11
INTS8	2.5598	2.1044	2.854	15.7128	INTS8	integrator complex subunit 8
STK32C	2.4125	1.4991	8.192	15.711	STK32C	serine/threonine kinase 32C
ZMYM3	2.7541	1.6175	13.696	15.7015	ZMYM3	zinc finger MYM-type containing 3
PRSS22	3.4467	2.1819	18.399	15.6879	PRSS22	serine protease 22
COX15	3.058	2.0968	9.145	15.6754	COX15	cytochrome c oxidase assembly homolog COX15
MOSMO	2.5557	2.1017	2.844	15.6645	MOSMO	modulator of smoothened
MTLN	3.9631	2.6832	19.05	15.6599	MTLN	mitoregulin
AHSA1	3.9148	2.9038	10.257	15.6373	AHSA1	activator of HSP90 ATPase activity 1
TMX3	2.0733	1.5652	3.222	15.6062	TMX3	thioredoxin related transmembrane protein 3
ASCC2	2.6718	1.3572	20.635	15.5795	ASCC2	activating signal cointegrator 1 complex subunit 2
NCOA3	3.4928	2.2379	17.985	15.5651	NCOA3	nuclear receptor coactivator 3
ACP1	3.4262	2.172	17.956	15.5564	ACP1	acid phosphatase 1
ANXA2P3	3.1806	1.6162	36.678	15.551	ANXA2P3	annexin A2 pseudogene 3
BICRA	3.9187	2.9133	10.125	15.5507	BICRA	BRD4 interacting chromatin remodeling complex associated protein
BTRC	2.0402	1.5348	3.202	15.5232	BTRC	beta-transducin repeat containing E3 ubiquitin protein ligase
DNMT1	3.2387	2.1015	13.715	15.4753	DNMT1	DNA methyltransferase 1
PSRC1	3.0077	1.8682	13.788	15.4495	PSRC1	proline and serine rich coiled-coil 1
EML3	2.3977	1.4997	7.907	15.4461	EML3	EMAP like 3
ADGRA3	3.444	2.1987	17.591	15.446	ADGRA3	adhesion G protein-coupled receptor A3
SIMC1	2.7568	1.6785	11.976	15.4358	SIMC1	SUMO interacting motifs containing 1
BRCA1	2.7599	1.6431	13.086	15.428	BRCA1	BRCA1 DNA repair associated
ERF	2.4061	1.5099	7.874	15.4151	ERF	ETS2 repressor factor
SDR42E1	2.7005	1.3191	24.066	15.4061	SDR42E1	short chain dehydrogenase/reductase family 42E, member 1
BLCAP	3.8494	2.6866	14.548	15.4017	BLCAP	BLCAP apoptosis inducing factor
ZC3H12A	3.6514	2.4147	17.246	15.3868	ZC3H12A	zinc finger CCCH-type containing 12A
HMGB3P1	3.3209	2.2361	12.156	15.3722	HMGB3P1	high mobility group box 3 pseudogene 1
TYMS	4.0105	2.3697	43.732	15.3675	TYMS	thymidylate synthetase
BRIX1	3.9139	2.9206	9.847	15.3636	BRIX1	biogenesis of ribosomes BRX1
PCYT1A	2.6722	1.2951	23.829	15.3581	PCYT1A	phosphate cytidylyltransferase 1, choline, alpha
PEX3	2.7398	1.6281	12.933	15.3576	PEX3	peroxisomal biogenesis factor 3
VANGL1	3.3994	1.9732	26.681	15.3435	VANGL1	VANGL planar cell polarity protein 1
MSH2	3.6591	2.4283	17.014	15.3134	MSH2	mutS homolog 2
RCCD1	3.6909	2.7651	8.429	15.303	RCCD1	RCC1 domain containing 1
SAE1	4.2515	2.7202	33.986	15.2977	SAE1	SUMO1 activating enzyme subunit 1
UHRF1BP1L	2.4044	1.5155	7.743	15.2895	UHRF1BP1L	UHRF1 binding protein 1 like
EHD1	3.9653	2.7182	17.664	15.2585	EHD1	EH domain containing 1
FST	4.2184	2.6921	33.597	15.2478	FST	follistatin
DOCK7	2.7448	1.6814	11.572	15.2225	DOCK7	dedicator of cytokinesis 7
PLCH2	3.0342	2.0195	10.344	15.1939	PLCH2	phospholipase C eta 2
TFCP2	3.068	2.1568	8.151	15.1867	TFCP2	transcription factor CP2
GCLM	3.021	1.9009	13.186	15.1865	GCLM	glutamate-cysteine ligase modifier subunit
CLCN7	2.4247	1.7225	5.037	15.1794	CLCN7	chloride voltage-gated channel 7
ZNF281	2.5573	2.1189	2.744	15.1262	ZNF281	zinc finger protein 281
PTPMT1	3.9087	2.9315	9.489	15.1146	PTPMT1	protein tyrosine phosphatase mitochondrial 1
DTX3L	2.6863	1.4123	18.793	15.0983	DTX3L	deltex E3 ubiquitin ligase 3L
SFT2D3	2.4077	1.7094	4.992	15.0951	SFT2D3	SFT2 domain containing 3
SNN	3.2106	2.1026	12.823	15.078	SNN	stannin
PHAX	3.5756	2.3552	16.611	15.0678	PHAX	phosphorylated adaptor for RNA export
IRF5	3.0266	1.9154	12.918	15.0658	IRF5	interferon regulatory factor 5
EDEM2	3.1626	2.3001	7.286	15.0599	EDEM2	ER degradation enhancing alpha-mannosidase like protein 2
METTL6	3.3098	2.25	11.476	15.0179	METTL6	methyltransferase like 6
TOP3A	2.3985	1.7049	4.939	14.9935	TOP3A	DNA topoisomerase III alpha
BPNT2	2.7384	1.6531	12.17	14.9928	BPNT2	3'(2'), 5'-bisphosphate nucleotidase 2
SPDL1	2.975	1.5575	26.152	14.9918	SPDL1	spindle apparatus coiled-coil protein 1
IP6K2	3.6487	2.742	8.067	14.9873	IP6K2	inositol hexakisphosphate kinase 2
ZNF658B	2.4056	1.713	4.927	14.9719	ZNF658B	zinc finger protein 658B (pseudogene)
IPPK	3.0424	2.0426	9.995	14.9708	IPPK	inositol-pentakisphosphate 2-kinase
VMA21	3.3919	2.0006	24.621	14.968	VMA21	vacuolar ATPase assembly factor VMA21
RGS19	2.6801	1.418	18.285	14.9573	RGS19	regulator of G protein signaling 19
CRK	2.3807	1.5112	7.405	14.9559	CRK	CRK proto-oncogene, adaptor protein
ZNF185	2.6546	1.3147	21.873	14.9432	ZNF185	zinc finger protein 185 with LIM domain
MFSD3	3.0519	2.1368	8.224	14.9236	MFSD3	major facilitator superfamily domain containing 3
COX6A1	4.6462	3.4269	16.569	14.9184	COX6A1	cytochrome c oxidase subunit 6A1
TK1	4.8267	3.4322	24.803	14.9164	TK1	thymidine kinase 1
KIAA0586	3.4802	2.3503	13.487	14.9137	KIAA0586	KIAA0586
TRIM6	2.7585	1.7178	10.982	14.8976	TRIM6	tripartite motif containing 6
SLC45A3	3.4411	2.2405	15.871	14.8916	SLC45A3	solute carrier family 45 member 3
SECTM1	3.0781	2.1849	7.82	14.8867	SECTM1	secreted and transmembrane 1
PRPS1L1	2.6479	1.3131	21.617	14.8863	PRPS1L1	phosphoribosyl pyrophosphate synthetase 1 like 1
ELAPOR2	2.751	1.7114	10.955	14.8818	ELAPOR2	endosome-lysosome associated apoptosis and autophagy regulator family member 2
AFG1L	2.3516	1.9636	2.443	14.8791	AFG1L	AFG1 like ATPase
CAMK2N1	3.8379	2.7154	13.259	14.8679	CAMK2N1	calcium/calmodulin dependent protein kinase II inhibitor 1
GET3	3.2191	2.1278	12.34	14.8507	GET3	guided entry of tail-anchored proteins factor 3, ATPase
RARG	2.6525	1.401	17.844	14.8317	RARG	retinoic acid receptor gamma
ENTPD3	3.4217	1.5445	75.37	14.8313	ENTPD3	ectonucleoside triphosphate diphosphohydrolase 3
CFL1	3.667	2.7707	7.876	14.8154	CFL1	cofilin 1
RPP25	3.5524	2.354	15.791	14.7962	RPP25	ribonuclease P and MRP subunit p25
DBR1	2.4233	1.7392	4.832	14.7881	DBR1	debranching RNA lariats 1
ZDHHC6	2.3417	1.9564	2.428	14.7756	ZDHHC6	zinc finger DHHC-type palmitoyltransferase 6
TOP1	3.4858	2.3668	13.152	14.7698	TOP1	DNA topoisomerase I
RAB27A	3.1454	1.4916	45.061	14.7684	RAB27A	RAB27A, member RAS oncogene family
NDST1	2.6726	1.3489	21.072	14.7626	NDST1	N-deacetylase and N-sulfotransferase 1
DHFR	2.9203	1.8481	11.809	14.7557	DHFR	dihydrofolate reductase
ORMDL2	3.8635	2.9096	8.993	14.7542	ORMDL2	ORMDL sphingolipid biosynthesis regulator 2
CTAGE6	2.6648	1.4221	17.486	14.7274	CTAGE6	CTAGE family member 6
CYREN	3.004	1.9182	12.184	14.7214	CYREN	cell cycle regulator of NHEJ
NIP7	3.5716	2.38	15.545	14.7122	NIP7	nucleolar pre-rRNA processing protein NIP7
ALDH3B1	2.3991	1.5449	7.148	14.6927	ALDH3B1	aldehyde dehydrogenase 3 family member B1
ARIH1	2.3985	1.7192	4.779	14.6844	ARIH1	ariadne RBR E3 ubiquitin protein ligase 1
KLHL35	2.6517	1.4128	17.334	14.6824	KLHL35	kelch like family member 35
KMT5B	2.6509	1.4134	17.278	14.6658	KMT5B	lysine methyltransferase 5B
GGH	3.699	2.8135	7.682	14.6369	GGH	gamma-glutamyl hydrolase
C18orf25	2.3954	1.7184	4.753	14.6346	C18orf25	chromosome 18 open reading frame 25
PYGL	3.913	2.967	8.831	14.632	PYGL	glycogen phosphorylase L
ESCO1	3.48	2.3719	12.826	14.6259	ESCO1	establishment of sister chromatid cohesion N-acetyltransferase 1
GART	2.5638	2.1403	2.652	14.6121	GART	phosphoribosylglycinamide formyltransferase, phosphoribosylglycinamide synthetase, phosphoribosylaminoimidazole synthetase
DNAJC17	2.4104	1.7345	4.741	14.6109	DNAJC17	DnaJ heat shock protein family (Hsp40) member C17
ATP6V1A	3.9115	2.9673	8.794	14.6041	ATP6V1A	ATPase H+ transporting V1 subunit A
PRKDC	3.1287	1.4934	43.182	14.6032	PRKDC	protein kinase, DNA-activated, catalytic subunit
UBE2NL	3.0347	2.1598	7.497	14.5817	UBE2NL	ubiquitin conjugating enzyme E2 N like (gene/pseudogene)
SNX22	2.3841	1.5369	7.034	14.5723	SNX22	sorting nexin 22
GNPNAT1	3.3005	2.2723	10.671	14.5701	GNPNAT1	glucosamine-phosphate N-acetyltransferase 1
RAP1GDS1	3.1924	2.122	11.76	14.5663	RAP1GDS1	Rap1 GTPase-GDP dissociation stimulator 1
ZNF562	2.3536	1.974	2.397	14.557	ZNF562	zinc finger protein 562
PLAGL2	3.0057	1.9327	11.83	14.5479	PLAGL2	PLAG1 like zinc finger 2
SPNS1	2.6533	1.4265	16.858	14.539	SPNS1	sphingolipid transporter 1 (putative)
VRK1	3.6496	2.4811	14.74	14.5383	VRK1	VRK serine/threonine kinase 1
KIAA1143	3.1456	2.3136	6.792	14.5274	KIAA1143	KIAA1143
HTR7P1	2.7042	1.6535	11.238	14.5149	HTR7P1	5-hydroxytryptamine receptor 7 pseudogene 1
PKP2	2.6592	1.3586	19.98	14.5049	PKP2	plakophilin 2
SMC6	3.0152	2.126	7.748	14.5013	SMC6	structural maintenance of chromosomes 6
MICAL2	3.5385	2.3654	14.897	14.4838	MICAL2	microtubule associated monooxygenase, calponin and LIM domain containing 2
DNAJC3	3.0279	2.1398	7.729	14.4833	DNAJC3	DnaJ heat shock protein family (Hsp40) member C3
GJB5	2.9914	0.4637	337.054	14.4452	GJB5	gap junction protein beta 5
P4HA1	2.5488	2.1303	2.621	14.4396	P4HA1	prolyl 4-hydroxylase subunit alpha 1
HNRNPAB	3.299	2.2802	10.442	14.4369	HNRNPAB	heterogeneous nuclear ribonucleoprotein A/B
DNAH14	2.9567	0.4349	332.506	14.4115	DNAH14	dynein axonemal heavy chain 14
ARL6IP6	3.0351	2.1713	7.308	14.3967	ARL6IP6	ADP ribosylation factor like GTPase 6 interacting protein 6
MGAT4B	3.0125	2.0516	9.139	14.3883	MGAT4B	alpha-1,3-mannosyl-glycoprotein 4-beta-N-acetylglucosaminyltransferase B
ASAP2	2.0578	1.5898	2.938	14.3745	ASAP2	ArfGAP with SH3 domain, ankyrin repeat and PH domain 2
WDR92	2.554	2.1376	2.609	14.3672	WDR92	WD repeat domain 92
CSK	3.1041	1.4977	40.402	14.3451	CSK	C-terminal Src kinase
LAMA5	3.4619	2.3057	14.328	14.3409	LAMA5	laminin subunit alpha 5
HIVEP1	2.3744	1.541	6.814	14.3349	HIVEP1	HIVEP zinc finger 1
EGFR	2.9051	1.8636	11.003	14.3332	EGFR	epidermal growth factor receptor
ADAMTSL1	3.1168	1.5122	40.235	14.3291	ADAMTSL1	ADAMTS like 1
ARHGAP11A	3.0226	0.5195	318.493	14.3046	ARHGAP11A	Rho GTPase activating protein 11A
TLR4	2.6427	1.3602	19.165	14.3031	TLR4	toll like receptor 4
C15orf40	3.0615	2.204	7.203	14.2917	C15orf40	chromosome 15 open reading frame 40
CIT	3.4319	2.2799	14.191	14.2888	CIT	citron rho-interacting serine/threonine kinase
ACOT7	3.381	2.0534	21.262	14.2827	ACOT7	acyl-CoA thioesterase 7
PCDHGA8	3.0597	2.2028	7.193	14.2817	PCDHGA8	protocadherin gamma subfamily A, 8
SOX9	3.0612	2.205	7.181	14.27	SOX9	SRY-box transcription factor 9
RAD54L	3.4488	2.2987	14.129	14.2652	RAD54L	RAD54 like
TRAIP	3.1507	2.3349	6.543	14.2445	TRAIP	TRAF interacting protein
FOXF2	3.0456	2.1912	7.152	14.24	FOXF2	forkhead box F2
THUMPD3	3.4528	2.3743	11.981	14.2352	THUMPD3	THUMP domain containing 3
KCNN4	3.9321	2.4128	33.06	14.2295	KCNN4	potassium calcium-activated channel subfamily N member 4
LRRC8E	2.625	1.4251	15.845	14.2202	LRRC8E	leucine rich repeat containing 8 VRAC subunit E
LNX2	2.7044	1.7115	9.838	14.2133	LNX2	ligand of numb-protein X 2
TGFBI	4.3367	2.8992	27.384	14.2055	TGFBI	transforming growth factor beta induced
CCNG2	2.3441	1.9737	2.346	14.2042	CCNG2	cyclin G2
LOC729983	3.1975	2.154	11.054	14.2002
METTL9	3.3876	2.2433	13.941	14.1933	METTL9	methyltransferase like 9
FBXO34	3.1269	1.7004	26.699	14.1802	FBXO34	F-box protein 34
FLVCR1	3.1223	1.6962	26.675	14.1762	FLVCR1	FLVCR heme transporter 1
DR1	3.1669	2.1257	10.995	14.1689	DR1	down-regulator of transcription 1
USP14	3.4512	2.3788	11.814	14.1547	USP14	ubiquitin specific peptidase 14
GALNT18	3.5527	2.4067	13.996	14.1492	GALNT18	polypeptide N-acetylgalactosaminyltransferase 18
TRAPPC1	2.5385	2.1286	2.57	14.1429	TRAPPC1	trafficking protein particle complex 1
EPN3	3.1198	1.6989	26.357	14.1245	EPN3	epsin 3
MIGA2	2.6259	1.4344	15.542	14.1206	MIGA2	mitoguardin 2
FRMD5	2.9992	0.5341	291.81	14.0874	FRMD5	FERM domain containing 5
COMMD4P1	2.8714	1.8502	10.5	14.0538	COMMD4P1	COMM domain containing 4 pseudogene 1
ITCH	3.1834	2.1515	10.762	14.0424	ITCH	itchy E3 ubiquitin protein ligase
CXCL1	4.5157	3.2867	16.943	14.0423	CXCL1	C-X-C motif chemokine ligand 1
MINPP1	2.6256	1.3671	18.134	14.0354	MINPP1	multiple inositol-polyphosphate phosphatase 1
KNSTRN	3.9235	2.4253	31.492	14.0319	KNSTRN	kinetochore localized astrin (SPAG5) binding protein
FBXL12	3.0365	2.1949	6.944	14.0267	FBXL12	F-box and leucine rich repeat protein 12
RHNO1	2.6065	1.4237	15.234	14.0175	RHNO1	RAD9-HUS1-RAD1 interacting nuclear orphan 1
POLE2	3.0113	0.5588	283.465	14.0154	POLE2	DNA polymerase epsilon 2, accessory subunit
MAPK13	3.3778	2.2491	13.449	13.9998	MAPK13	mitogen-activated protein kinase 13
TRERF1	2.7129	1.7356	9.491	13.99	TRERF1	transcriptional regulating factor 1
HOXA13	2.9061	0.4596	279.576	13.9811	HOXA13	homeobox A13
CCDC9	2.0286	1.5737	2.85	13.9721	CCDC9	coiled-coil domain containing 9
VKORC1L1	2.9897	2.1332	7.186	13.968	VKORC1L1	vitamin K epoxide reductase complex subunit 1 like 1
DENR	3.4558	2.3984	11.413	13.9567	DENR	density regulated re-initiation and release factor
RAVER1	3.9248	2.7849	13.801	13.9469	RAVER1	ribonucleoprotein, PTB binding 1
LOC284454	3.1568	2.1321	10.585	13.9444	LOC284454	uncharacterized LOC284454
TMCO1	3.8351	2.935	7.945	13.922	TMCO1	transmembrane and coiled-coil domains 1
C17orf58	2.0155	1.5626	2.837	13.9107	C17orf58	chromosome 17 open reading frame 58
ARL8B	3.9183	2.7814	13.706	13.9102	ARL8B	ADP ribosylation factor like GTPase 8B
NXN	2.3376	1.9758	2.3	13.8744	NXN	nucleoredoxin
BCAT2	3.5161	2.3928	13.283	13.869	BCAT2	branched chain amino acid transaminase 2
NACC1	3.9076	2.7763	13.53	13.8417	NACC1	nucleus accumbens associated 1
UTP11	3.6228	2.5104	12.954	13.8403	UTP11	UTP11 small subunit processome component
GNPDA1	2.6113	1.3703	17.418	13.8402	GNPDA1	glucosamine-6-phosphate deaminase 1
IFIT3	3.373	1.6223	56.325	13.8319	IFIT3	interferon induced protein with tetratricopeptide repeats 3
JMJD6	2.5504	2.1496	2.517	13.8289	JMJD6	jumonji domain containing 6, arginine demethylase and lysine hydroxylase
CTNNBL1	3.1462	2.3542	6.194	13.8289	CTNNBL1	catenin beta like 1
HRH1	2.6145	1.375	17.358	13.8235	HRH1	histamine receptor H1
LRRC61	2.6063	1.3669	17.354	13.8224	LRRC61	leucine rich repeat containing 61
SHCBP1	2.958	0.5394	262.18	13.8217	SHCBP1	SHC binding and spindle associated 1
SQLE	3.6635	2.8288	6.834	13.7972	SQLE	squalene epoxidase
AUTS2	3.3696	2.2575	12.945	13.7939	AUTS2	activator of transcription and developmental regulator AUTS2
SSH3	4.1409	2.7609	23.988	13.7862	SSH3	slingshot protein phosphatase 3
S100A14	3.6638	2.8305	6.812	13.774	S100A14	S100 calcium binding protein A14
CHCHD4	3.6686	2.8353	6.812	13.774	CHCHD4	coiled-coil-helix-coiled-coil-helix domain containing 4
TTC13	2.3826	1.7459	4.332	13.7635	TTC13	tetratricopeptide repeat domain 13
NR2F6	2.8654	1.8655	9.998	13.7607	NR2F6	nuclear receptor subfamily 2 group F member 6
SCARB1	4.3984	2.788	40.776	13.7586	SCARB1	scavenger receptor class B member 1
PSD3	2.5373	2.1386	2.504	13.7565	PSD3	pleckstrin and Sec7 domain containing 3
RPN2	3.8864	2.9977	7.739	13.7457	RPN2	ribophorin II
HRAS	3.4091	2.3014	12.814	13.7393	HRAS	HRas proto-oncogene, GTPase
FAM122B	3.1069	1.7254	24.071	13.7328	FAM122B	family with sequence similarity 122B
FUT3	2.8636	1.8658	9.949	13.7318	FUT3	fucosyltransferase 3 (Lewis blood group)
TIPIN	3.6203	2.5173	12.677	13.7233	TIPIN	TIMELESS interacting protein
SPRR3	3.4994	2.3889	12.897	13.7109	SPRR3	small proline rich protein 3
BCAR3	3.6217	2.5198	12.644	13.7096	BCAR3	BCAR3 adaptor protein, NSP family member
NADK	3.0261	2.204	6.639	13.7017	NADK	NAD kinase
PAK2	3.5341	2.425	12.856	13.6936	PAK2	p21 (RAC1) activated kinase 2
HNRNPUL1	3.414	2.3781	10.862	13.6729	HNRNPUL1	heterogeneous nuclear ribonucleoprotein U like 1
ACOX1	3.0083	2.0954	8.183	13.6696	ACOX1	acyl-CoA oxidase 1
C18ORF23	4.5201	3.4035	13.08	13.6618
VASH1	2.5285	2.1326	2.488	13.6598	VASH1	vasohibin 1
RECQL4	3.6607	2.8347	6.699	13.6534	RECQL4	RecQ like helicase 4
PTTG2	3.3108	2.0432	18.518	13.6372	PTTG2	pituitary tumor-transforming 2
MRPS11	3.5971	2.5018	12.454	13.6275	MRPS11	mitochondrial ribosomal protein S11
SHB	2.8622	1.8727	9.761	13.6175	SHB	SH2 domain containing adaptor protein B
BRD7P2	3.0023	2.1677	6.833	13.6108	BRD7P2	bromodomain containing 7 pseudogene 2
CORO2A	3.3497	1.6277	52.723	13.6051	CORO2A	coronin 2A
OLFML2A	2.6861	1.7019	9.643	13.5962	OLFML2A	olfactomedin like 2A
RNFT1	2.3657	1.7369	4.254	13.5927	RNFT1	ring finger protein, transmembrane 1
MRGBP	2.9638	1.9621	10.039	13.5812	MRGBP	MRG domain binding protein
CHAC2	3.0587	1.538	33.167	13.5798	CHAC2	ChaC glutathione specific gamma-glutamylcyclotransferase 2
TPP1	2.6126	1.4668	13.989	13.579	TPP1	tripeptidyl peptidase 1
HOXA9	2.8999	0.5243	237.465	13.576	HOXA9	homeobox A9
DNAL1	3.0202	2.206	6.519	13.57	DNAL1	dynein axonemal light chain 1
KIZ	3.8714	2.4228	28.093	13.5674	KIZ	kizuna centrosomal protein
VBP1	2.9966	2.0906	8.054	13.5663	VBP1	VHL binding protein 1
LOC100131336	2.6198	1.4752	13.951	13.5648
CD46	2.9082	1.626	19.151	13.5609	CD46	CD46 molecule
SUPT7L	3.491	2.3928	12.537	13.5591	SUPT7L	SPT7 like, STAGA complex subunit gamma
POU2F1	3.1139	1.7508	23.073	13.5499	POU2F1	POU class 2 homeobox 1
CDT1	4.1422	2.786	22.709	13.5485	CDT1	chromatin licensing and DNA replication factor 1
UBAP1	2.9413	0.5718	234.153	13.5411	UBAP1	ubiquitin associated protein 1
NEPRO	3.6035	2.7847	6.589	13.5343	NEPRO	nucleolus and neural progenitor protein
PTK6	3.3523	1.64	51.558	13.5285	PTK6	protein tyrosine kinase 6
ULBP2	2.9211	0.5541	232.809	13.5268	ULBP2	UL16 binding protein 2
SLC1A5	3.0531	1.5399	32.599	13.5129	SLC1A5	solute carrier family 1 member 5
PIK3R4	2.6633	1.6852	9.508	13.5119	PIK3R4	phosphoinositide-3-kinase regulatory subunit 4
LOC441245	3.6668	2.5412	13.354	13.4728
MCRS1	2.9686	2.143	6.693	13.4641	MCRS1	microspherule protein 1
DNMBP	2.3421	1.5605	6.048	13.4439	DNMBP	dynamin binding protein
NRAS	2.5935	1.4606	13.58	13.4262	NRAS	NRAS proto-oncogene, GTPase
LOC642521	3.0888	1.7383	22.413	13.4247
ERCC6L	2.8961	0.5477	223.049	13.4205	ERCC6L	ERCC excision repair 6 like, spindle assembly checkpoint helicase
GJB6	2.9397	0.5924	222.485	13.4142	GJB6	gap junction protein beta 6
RNF125	3.107	1.7594	22.264	13.3959	RNF125	ring finger protein 125
AMACR	2.339	1.5603	6.008	13.394	AMACR	alpha-methylacyl-CoA racemase
SLC7A5	3.7122	2.3011	25.769	13.3936	SLC7A5	solute carrier family 7 member 5
AFG3L1P	3.5201	2.4368	12.114	13.3751	AFG3L1P	AFG3 like matrix AAA peptidase subunit 1, pseudogene
CHRNA5	2.9211	0.5815	218.575	13.3702	CHRNA5	cholinergic receptor nicotinic alpha 5 subunit
SOAT1	2.9866	2.0937	7.814	13.3701	SOAT1	sterol O-acyltransferase 1
HDAC10	2.0398	1.6045	2.725	13.3701	HDAC10	histone deacetylase 10
ZNF786	2.709	1.7757	8.576	13.3602	ZNF786	zinc finger protein 786
SMAD7	2.3242	1.9763	2.228	13.3414	SMAD7	SMAD family member 7
ZNF516	2.5957	1.4001	15.689	13.3339	ZNF516	zinc finger protein 516
LYSMD4	2.5839	1.389	15.664	13.3261	LYSMD4	LysM domain containing 4
NPHP4	2.6092	1.485	13.311	13.323	NPHP4	nephrocystin 4
GNAI2	2.3925	1.7764	4.131	13.3182	GNAI2	G protein subunit alpha i2
TMF1	2.0079	1.5743	2.714	13.3179	TMF1	TATA element modulatory factor 1
ZNRF2	2.5762	1.3821	15.635	13.3172	ZNRF2	zinc and ring finger 2
IRS2	2.8606	1.8937	9.266	13.3065	IRS2	insulin receptor substrate 2
ATRN	2.5423	2.1567	2.43	13.3045	ATRN	attractin
ELFN2	2.9874	2.1717	6.542	13.3026	ELFN2	extracellular leucine rich repeat and fibronectin type III domain containing 2
F12	3.8287	2.9688	7.243	13.3003	F12	coagulation factor XII
KCTD20	2.5473	2.1623	2.427	13.2838	KCTD20	potassium channel tetramerization domain containing 20
MUCL1	2.8964	0.5724	210.863	13.2811	MUCL1	mucin like 1
VPS52	2.5945	1.4038	15.513	13.2793	VPS52	VPS52 subunit of GARP complex
HSPA9	3.6569	2.854	6.352	13.2715	HSPA9	heat shock protein family A (Hsp70) member 9
ANKRD28	2.875	1.911	9.204	13.2666	ANKRD28	ankyrin repeat domain 28
EPB41L1	4.1506	2.8231	21.257	13.2617	EPB41L1	erythrocyte membrane protein band 4.1 like 1
RGS14	2.5844	1.3967	15.406	13.2458	RGS14	regulator of G protein signaling 14
E2F8	2.82	0.5027	207.635	13.2428	E2F8	E2F transcription factor 8
LLPH	3.609	2.5461	11.558	13.2244	LLPH	LLP homolog, long-term synaptic facilitation factor
RTL6	3.2247	2.2924	8.557	13.2112	RTL6	retrotransposon Gag like 6
UNC13D	3.081	1.7525	21.306	13.206	UNC13D	unc-13 homolog D
LOC646626	2.6716	1.7161	9.026	13.1997	LOC646626	uncharacterized LOC646626
ANXA10	4.1136	2.793	20.922	13.1928	ANXA10	annexin A10
ERAP2	3.3423	2.2787	11.577	13.1923	ERAP2	endoplasmic reticulum aminopeptidase 2
ZC3H12C	2.3287	1.5625	5.837	13.179	ZC3H12C	zinc finger CCCH-type containing 12C
CCR1	2.3325	1.5665	5.834	13.1756	CCR1	C-C motif chemokine receptor 1
OTUB1	2.9634	2.1557	6.422	13.1721	OTUB1	OTU deubiquitinase, ubiquitin aldehyde binding 1
TSPAN14	2.8438	1.8874	9.045	13.162	TSPAN14	tetraspanin 14
LOC400013	3.4753	2.4093	11.641	13.1615
LOC643668	3.3956	2.3353	11.489	13.1514
FAM72D	2.8574	0.5576	199.434	13.1428	FAM72D	family with sequence similarity 72 member D
CCNA2	2.8964	0.5973	199.113	13.1388	CCNA2	cyclin A2
CLDN4	3.0757	1.7543	20.96	13.1354	CLDN4	claudin 4
CYP2J2	3.0867	1.7657	20.941	13.1314	CYP2J2	cytochrome P450 family 2 subfamily J member 2
ALG3	3.8133	2.965	7.052	13.1208	ALG3	ALG3 alpha-1,3- mannosyltransferase
SCD	3.0782	1.7583	20.888	13.1205	SCD	stearoyl-CoA desaturase
PIGX	3.0702	1.7503	20.888	13.1205	PIGX	phosphatidylinositol glycan anchor biosynthesis class X
PSMD12	3.8067	2.8168	9.77	13.1115	PSMD12	proteasome 26S subunit, non-ATPase 12
NCAPD2	3.4935	2.4316	11.532	13.1109	NCAPD2	non-SMC condensin I complex subunit D2
TMEM237	3.2289	2.3042	8.408	13.1035	TMEM237	transmembrane protein 237
CENPA	2.7749	0.486	194.491	13.0805	CENPA	centromere protein A
SLC30A9	2.3448	1.5845	5.758	13.0776	SLC30A9	solute carrier family 30 member 9
MTFP1	2.9796	2.1782	6.33	13.0694	MTFP1	mitochondrial fission process 1
SRRD	2.6556	1.7099	8.825	13.0643	SRRD	SRR1 domain containing
STN1	3.0997	2.3524	5.589	13.0484	STN1	STN1 subunit of CST complex
LOC644189	2.9552	2.1554	6.307	13.0433	LOC644189	acyl-CoA thioesterase 4 pseudogene
MMP13	2.8857	0.6042	191.205	13.0382	MMP13	matrix metallopeptidase 13
PTGES	2.7753	0.4943	190.985	13.0353	PTGES	prostaglandin E synthase
UBE2K	4.1734	2.8688	20.165	13.033	UBE2K	ubiquitin conjugating enzyme E2 K
APOL6	2.5895	1.4899	12.578	13.0315	APOL6	apolipoprotein L6
TTK	2.7954	0.5178	189.496	13.0159	TTK	TTK protein kinase
PLEKHG3	4.3456	3.0285	20.754	13.0157	PLEKHG3	pleckstrin homology and RhoGEF domain containing G3
DLAT	2.9655	2.0976	7.377	12.9958	DLAT	dihydrolipoamide S-acetyltransferase
UBE2T	3.8421	2.4546	24.406	12.9951	UBE2T	ubiquitin conjugating enzyme E2 T
KLK6	2.7596	0.487	187.327	12.9873	KLK6	kallikrein related peptidase 6
UQCC1	3.0235	2.2446	6.01	12.9817	UQCC1	ubiquinol-cytochrome c reductase complex assembly factor 1
RAB38	2.8587	1.6314	16.877	12.9802	RAB38	RAB38, member RAS oncogene family
PLAC8	3.2284	2.3124	8.241	12.9802	PLAC8	placenta associated 8
YIPF6	3.59	2.8048	6.098	12.979	YIPF6	Yip1 domain family member 6
PPP4R4	2.7904	0.5193	186.681	12.9788	PPP4R4	protein phosphatase 4 regulatory subunit 4
PLD1	3.1338	2.1801	8.989	12.9782	PLD1	phospholipase D1
CDCA3	2.8668	1.924	8.766	12.9749	CDCA3	cell division cycle associated 3
EMC1	2.8343	1.8919	8.758	12.9694	EMC1	ER membrane protein complex subunit 1
NSD2	2.5653	1.4025	14.548	12.9681	NSD2	nuclear receptor binding SET domain protein 2
KARS1	3.3593	2.3146	11.084	12.9579	KARS1	lysyl-tRNA synthetase 1
NUDCD3	2.8367	1.8964	8.716	12.9405	NUDCD3	NudC domain containing 3
DUOX1	2.844	0.5797	183.781	12.9399	DUOX1	dual oxidase 1
PER2	2.8587	1.9203	8.678	12.9143	PER2	period circadian regulator 2
USP7	3.6049	2.8239	6.039	12.9095	USP7	ubiquitin specific peptidase 7
NAA50	3.7675	2.7931	9.428	12.9062	NAA50	N-alpha-acetyltransferase 50, NatE catalytic subunit
GSDME	2.9453	1.9935	8.95	12.9047	GSDME	gasdermin E
NCAPD3	3.4215	2.4441	9.493	12.9008	NCAPD3	non-SMC condensin II complex subunit D3
BTBD3	2.9331	1.9819	8.937	12.8965	BTBD3	BTB domain containing 3
KIF18B	2.842	0.5855	180.509	12.8953	KIF18B	kinesin family member 18B
SMPDL3B	2.3626	1.7665	3.945	12.8858	SMPDL3B	sphingomyelin phosphodiesterase acid like 3B
GDA	2.8521	1.9158	8.636	12.8854	GDA	guanine deaminase
ZBED2	2.7103	0.4563	179.473	12.8811	ZBED2	zinc finger BED-type containing 2
PDLIM2	2.3044	1.9687	2.166	12.8735	PDLIM2	PDZ and LIM domain 2
SLCO1B3	2.754	0.5017	178.772	12.8713	SLCO1B3	solute carrier organic anion transporter family member 1B3
USP12	2.7755	0.5248	178.115	12.8622	USP12	ubiquitin specific peptidase 12
KLF3	3.4051	2.4313	9.415	12.8533	KLF3	Kruppel like factor 3
SLC4A7	2.5117	2.1397	2.355	12.8352	SLC4A7	solute carrier family 4 member 7
NBN	2.8286	1.8963	8.557	12.8304	NBN	nibrin
TSPAN1	3.6863	2.335	22.454	12.826	TSPAN1	tetraspanin 1
OGG1	3.4162	2.4445	9.369	12.8256	OGG1	8-oxoguanine DNA glycosylase
CHAMP1	2.3791	1.7861	3.917	12.8188	CHAMP1	chromosome alignment maintaining phosphoprotein 1
ITGB4	3.8089	2.9802	6.741	12.8177	ITGB4	integrin subunit beta 4
RETREG3	2.6638	1.7684	7.86	12.8176	RETREG3	reticulophagy regulator family member 3
MICAL3	2.6391	1.712	8.455	12.8074	MICAL3	microtubule associated monooxygenase, calponin and LIM domain containing 3
KIF18A	2.7048	0.4639	174.141	12.8062	KIF18A	kinesin family member 18A
BCL7A	2.9135	1.97	8.78	12.7921	BCL7A	BAF chromatin remodeling complex subunit BCL7A
XRN2	3.1081	2.1681	8.71	12.7918	XRN2	5'-3' exoribonuclease 2
MSI2	2.9483	2.0952	7.13	12.7742	MSI2	musashi RNA binding protein 2
SLC25A46	2.8259	1.8981	8.468	12.7684	SLC25A46	solute carrier family 25 member 46
GPX2	3.3999	2.3705	10.7	12.7681	GPX2	glutathione peroxidase 2
AGO1	3.1315	2.1942	8.656	12.755	AGO1	argonaute RISC component 1
KIAA0513	3.109	2.3788	5.373	12.7498	KIAA0513	KIAA0513
E2F6	3.1365	2.2	8.64	12.7442	E2F6	E2F transcription factor 6
GUF1	2.3806	1.7925	3.873	12.7129	GUF1	GUF1 homolog, GTPase
SKA2	2.5511	1.481	11.752	12.6819	SKA2	spindle and kinetochore associated complex subunit 2
COL17A1	2.7947	0.5763	165.348	12.6776	COL17A1	collagen type XVII alpha 1 chain
DENND10P1	2.5581	1.422	13.68	12.6703	DENND10P1	DENND10 pseudogene 1
ALDH1A3	3.0155	1.5968	26.224	12.669	ALDH1A3	aldehyde dehydrogenase 1 family member A3
C1orf112	3.2053	2.3113	7.834	12.6684	C1orf112	chromosome 1 open reading frame 112
SLCO3A1	2.9499	2.1046	7.003	12.6574	SLCO3A1	solute carrier organic anion transporter family member 3A1
ARHGAP35	2.8666	1.672	15.653	12.6344	ARHGAP35	Rho GTPase activating protein 35
ZNF664	3.6288	2.5737	11.353	12.6289	ZNF664	zinc finger protein 664
OAF	2.9514	2.1771	5.947	12.6274	OAF	out at first homolog
FGFR2	2.9382	2.0073	8.529	12.6213	FGFR2	fibroblast growth factor receptor 2
SDK2	2.9508	2.1084	6.957	12.6139	SDK2	sidekick cell adhesion molecule 2
XRCC4	3.0496	1.7807	18.574	12.6135	XRCC4	X-ray repair cross complementing 4
DOP1A	2.6707	0.464	160.953	12.6107	DOP1A	DOP1 leucine zipper like protein A
KLHL2	2.3827	1.8001	3.825	12.594	KLHL2	kelch like family member 2
NDUFS4	3.7522	2.8019	8.919	12.587	NDUFS4	NADH:ubiquinone oxidoreductase subunit S4
PTPN13	3.1013	2.3808	5.254	12.5805	PTPN13	protein tyrosine phosphatase non-receptor type 13
CKAP2L	2.746	0.5486	157.543	12.5576	CKAP2L	cytoskeleton associated protein 2 like
ARPP19	3.6171	2.8574	5.75	12.5575	ARPP19	cAMP regulated phosphoprotein 19
GAL	3.405	2.4539	8.935	12.5537	GAL	galanin and GMAP prepropeptide
PRELID3B	3.8422	2.8168	10.602	12.546	PRELID3B	PRELI domain containing 3B
KPNA4	3.8404	2.8156	10.588	12.5387	KPNA4	karyopherin subunit alpha 4
SF3B1	3.8147	3.0043	6.462	12.5346	SF3B1	splicing factor 3b subunit 1
EXOSC2	2.5463	1.4233	13.274	12.5243	EXOSC2	exosome component 2
RTN4R	2.8486	1.6659	15.23	12.5085	RTN4R	reticulon 4 receptor
POLD2	2.939	2.172	5.848	12.5084	POLD2	DNA polymerase delta 2, accessory subunit
OR2H1	3.1031	2.185	8.281	12.4938	OR2H1	olfactory receptor family 2 subfamily H member 1
STC2	2.9924	2.245	5.59	12.4567	STC2	stanniocalcin 2
ZNF750	2.6059	0.4266	151.112	12.4542	ZNF750	zinc finger protein 750
SHMT2	4.4764	3.4586	10.418	12.453	SHMT2	serine hydroxymethyltransferase 2
PPTC7	3.1125	2.3995	5.164	12.4495	PPTC7	protein phosphatase targeting COQ7
EEF1AKNMT	3.5688	2.5682	10.014	12.4493	EEF1AKNMT	eEF1A lysine and N-terminal methyltransferase
CSRNP1	2.9212	2.003	8.283	12.4491	CSRNP1	cysteine and serine rich nuclear protein 1
KIF3A	2.9409	2.1778	5.796	12.4448	KIF3A	kinesin family member 3A
BOD1L2	2.5109	2.1503	2.294	12.4419	BOD1L2	biorientation of chromosomes in cell division 1 like 2
CTPS1	3.7487	2.8094	8.696	12.4413	CTPS1	CTP synthase 1
CTTN	3.1093	2.196	8.19	12.4284	CTTN	cortactin
BABAM2	2.356	1.7812	3.757	12.4254	BABAM2	BRISC and BRCA1 A complex member 2
ZNF518B	2.6285	1.73	7.916	12.4123	ZNF518B	zinc finger protein 518B
SNORD22	2.6307	1.7327	7.907	12.4054	SNORD22	small nucleolar RNA, C/D box 22
ZNF695	2.6909	0.5213	147.775	12.3987	ZNF695	zinc finger protein 695
TMEM44	2.3421	1.7688	3.744	12.393	TMEM44	transmembrane protein 44
MTDH	3.109	2.2002	8.106	12.3672	MTDH	metadherin
NELFA	2.5544	1.5134	10.99	12.337	NELFA	negative elongation factor complex member A
LOC100128266	2.7628	0.6042	144.079	12.3359
FIGNL1	2.7677	0.6111	143.417	12.3244	FIGNL1	fidgetin like 1
KIF2A	3.5494	2.5593	9.775	12.3186	KIF2A	kinesin family member 2A
CPNE1	3.3472	2.355	9.822	12.3067	CPNE1	copine 1
SEC23B	2.9984	2.2607	5.466	12.295	SEC23B	SEC23 homolog B, COPII coat complex component
ENTPD4	2.3334	1.6188	5.183	12.2915	ENTPD4	ectonucleoside triphosphate diphosphohydrolase 4
BTBD7	3.3712	2.4405	8.525	12.2844	BTBD7	BTB domain containing 7
ITGA3	3.2839	2.1421	13.861	12.2838	ITGA3	integrin subunit alpha 3
AIMP2	3.5425	2.556	9.694	12.2739	AIMP2	aminoacyl tRNA synthetase complex interacting multifunctional protein 2
SERPINB5	2.5994	0.4518	140.475	12.273	SERPINB5	serpin family B member 5
AP5Z1	2.6294	1.7412	7.73	12.27	AP5Z1	adaptor related protein complex 5 subunit zeta 1
ZDHHC12	2.9523	2.133	6.596	12.268	ZDHHC12	zinc finger DHHC-type palmitoyltransferase 12
MED20	2.6394	1.7824	7.194	12.2679	MED20	mediator complex subunit 20
SFT2D2	2.6275	1.74	7.718	12.2603	SFT2D2	SFT2 domain containing 2
B3GNT3	4.0793	2.8521	16.873	12.2597	B3GNT3	UDP-GlcNAc:betaGal beta-1,3-N-acetylglucosaminyltransferase 3
PIGO	3.1054	2.4039	5.029	12.2487	PIGO	phosphatidylinositol glycan anchor biosynthesis class O
HOXB13	2.3462	1.7802	3.681	12.2352	HOXB13	homeobox B13
CSNK2A2	3.573	2.8332	5.493	12.2285	CSNK2A2	casein kinase 2 alpha 2
RASGEF1A	2.9401	2.1907	5.616	12.2214	RASGEF1A	RasGEF domain family member 1A
MAN1B1	2.9477	2.1992	5.604	12.2067	MAN1B1	mannosidase alpha class 1B member 1
NFE2L2	3.3947	2.47	8.408	12.2052	NFE2L2	nuclear factor, erythroid 2 like 2
TEDC2	3.2793	2.1452	13.618	12.201	TEDC2	tubulin epsilon and delta complex 2
CACNG6	2.8303	0.6957	136.333	12.1987	CACNG6	calcium voltage-gated channel auxiliary subunit gamma 6
PCSK9	3.6366	2.3524	19.24	12.1891	PCSK9	proprotein convertase subtilisin/kexin type 9
ADAM8	4.4163	3.3497	11.657	12.1867	ADAM8	ADAM metallopeptidase domain 8
ZNF263	2.3538	1.7909	3.655	12.1681	ZNF263	zinc finger protein 263
TRAF3IP3	2.6602	1.8105	7.075	12.1634	TRAF3IP3	TRAF3 interacting protein 3
IMMT	4.2509	3.0219	16.943	12.1451	IMMT	inner membrane mitochondrial protein
BRI3BP	3.2467	2.1192	13.412	12.13	BRI3BP	BRI3 binding protein
UNC93B1	2.9195	2.0256	7.832	12.1196	UNC93B1	unc-93 homolog B1, TLR signaling regulator
ZNF142	2.533	2.182	2.244	12.1107	ZNF142	zinc finger protein 142
LOC81787	2.6423	0.5233	131.522	12.1096
YARS2	3.2126	2.3582	7.152	12.1073	YARS2	tyrosyl-tRNA synthetase 2
LOC441016	3.2644	1.732	34.072	12.1071
COPE	3.091	2.3977	4.935	12.1055	COPE	COPI coat complex subunit epsilon
LOC100131138	2.8507	1.7077	13.9	12.0886
RSPH3	3.2099	2.357	7.127	12.086	RSPH3	radial spoke head 3
IRF1	2.8176	1.9395	7.553	12.0845	IRF1	interferon regulatory factor 1
MAPK3	2.2959	1.9809	2.065	12.0797	MAPK3	mitogen-activated protein kinase 3
ZMIZ1	3.3924	2.4778	8.215	12.0719	ZMIZ1	zinc finger MIZ-type containing 1
EIF5A2	2.8816	1.9916	7.762	12.0668	EIF5A2	eukaryotic translation initiation factor 5A2
PTCD3	3.5319	2.5621	9.328	12.0661	PTCD3	pentatricopeptide repeat domain 3
LCMT2	2.8024	1.926	7.523	12.0611	LCMT2	leucine carboxyl methyltransferase 2
IMPACT	2.9848	2.2614	5.289	12.0567	IMPACT	impact RWD domain protein
DBNL	2.3472	1.7895	3.612	12.0557	DBNL	drebrin like
PPIH	2.6214	1.7491	7.452	12.0504	PPIH	peptidylprolyl isomerase H
DGAT2	2.6849	0.5772	128.145	12.045	DGAT2	diacylglycerol O-acyltransferase 2
NOMO1	3.4601	2.4869	9.402	12.0157	NOMO1	NODAL modulator 1
AREG	4.1134	2.9114	15.922	12.008	AREG	amphiregulin
MDH1	4.4065	3.0744	21.483	12.0014	MDH1	malate dehydrogenase 1
DDX18	3.1862	2.3406	7.008	11.9826	DDX18	DEAD-box helicase 18
EFNB3	2.3274	2.0151	2.053	11.9762	EFNB3	ephrin B3
ABCC1	2.7183	0.6245	124.108	11.9655	ABCC1	ATP binding cassette subfamily C member 1
CD109	3.266	1.7516	32.689	11.9649	CD109	CD109 molecule
LY6E	3.2666	1.7527	32.651	11.961	LY6E	lymphocyte antigen 6 family member E
TINAGL1	2.6385	1.8032	6.844	11.9573	TINAGL1	tubulointerstitial nephritis antigen like 1
TACC3	2.9436	2.1452	6.286	11.9551	TACC3	transforming acidic coiled-coil containing protein 3
RFC4	3.8321	2.8558	9.469	11.9452	RFC4	replication factor C subunit 4
PIAS2	2.5218	1.4509	11.773	11.9432	PIAS2	protein inhibitor of activated STAT 2
ANKRD36BP1	2.514	1.4432	11.771	11.9421	ANKRD36BP1	ankyrin repeat domain 36B pseudogene 1
RRAS2	3.2337	2.1239	12.877	11.9395	RRAS2	RAS related 2
GMFB	2.9114	2.0313	7.588	11.9325	GMFB	glia maturation factor beta
EIF2AK4	2.9572	2.2417	5.194	11.925	EIF2AK4	eukaryotic translation initiation factor 2 alpha kinase 4
ZDHHC13	2.6041	1.7411	7.295	11.9219	ZDHHC13	zinc finger DHHC-type palmitoyltransferase 13
LEO1	3.7598	2.9892	5.897	11.919	LEO1	LEO1 homolog, Paf1/RNA polymerase II complex component
TCERG1	3.1069	2.2312	7.511	11.9168	TCERG1	transcription elongation regulator 1
BCL9L	2.5534	1.548	10.125	11.9151	BCL9L	BCL9 like
AGPAT5	2.8779	1.9991	7.565	11.9149	AGPAT5	1-acylglycerol-3-phosphate O-acyltransferase 5
HOMER1	3.2922	2.3328	9.108	11.8999	HOMER1	homer scaffold protein 1
VGLL1	2.6839	0.6016	120.865	11.8998	VGLL1	vestigial like family member 1
SLC30A1	2.8088	1.9457	7.296	11.878	SLC30A1	solute carrier family 30 member 1
ESCO2	2.5478	0.47	119.619	11.8741	ESCO2	establishment of sister chromatid cohesion N-acetyltransferase 2
MIG7	2.5708	0.4938	119.399	11.8695	MIG7	mig-7
NUP42	2.5419	1.4777	11.593	11.8685	NUP42	nucleoporin 42
DCUN1D4	2.2923	1.983	2.038	11.8611	DCUN1D4	defective in cullin neddylation 1 domain containing 4
PNO1	2.9711	2.2602	5.139	11.8483	PNO1	partner of NOB1 homolog
TMEM167A	3.5599	2.8434	5.206	11.8434	TMEM167A	transmembrane protein 167A
BST2	3.5947	2.8782	5.206	11.8434	BST2	bone marrow stromal cell antigen 2
IFT57	3.5462	2.5948	8.941	11.8371	IFT57	intraflagellar transport 57
BIRC5	4.2445	2.8593	24.277	11.8346	BIRC5	baculoviral IAP repeat containing 5
ASPSCR1	2.3136	1.6257	4.874	11.8322	ASPSCR1	ASPSCR1 tether for SLC2A4, UBX domain containing
AURKA	3.6284	2.3829	17.599	11.8218	AURKA	aurora kinase A
GOSR2	2.5285	2.186	2.2	11.8174	GOSR2	golgi SNAP receptor complex member 2
HPS3	2.8007	1.9427	7.211	11.8078	HPS3	HPS3 biogenesis of lysosomal organelles complex 2 subunit 1
TGFA	2.6215	0.5558	116.332	11.805	TGFA	transforming growth factor alpha
AIMP1	3.8126	2.848	9.217	11.8021	AIMP1	aminoacyl tRNA synthetase complex interacting multifunctional protein 1
ENSA	2.9863	2.2795	5.091	11.78	ENSA	endosulfine alpha
CEP72	2.9284	2.1427	6.105	11.7649	CEP72	centrosomal protein 72
SPAG5	3.6152	2.3758	17.354	11.7639	SPAG5	sperm associated antigen 5
PGM2	3.7756	2.5221	17.927	11.7401	PGM2	phosphoglucomutase 2
PGRMC1	3.3706	2.4812	7.752	11.7393	PGRMC1	progesterone receptor membrane component 1
ASF1B	3.2811	2.3352	8.829	11.7324	ASF1B	anti-silencing function 1B histone chaperone
MTRR	2.8949	2.0298	7.33	11.7292	MTRR	5-methyltetrahydrofolate-homocysteine methyltransferase reductase
LOC402360	2.894	2.0289	7.33	11.7292
KBTBD4	2.9468	1.6342	20.54	11.7215	KBTBD4	kelch repeat and BTB domain containing 4
MX1	4.4465	3.4218	10.585	11.708	MX1	MX dynamin like GTPase 1
RPP40	3.2979	2.3549	8.77	11.6965	RPP40	ribonuclease P/MRP subunit p40
FPGS	3.0852	2.2265	7.223	11.6854	FPGS	folylpolyglutamate synthase
IL27RA	2.9168	2.2003	5.206	11.6848	IL27RA	interleukin 27 receptor subunit alpha
C16orf74	3.6365	2.4061	16.998	11.6784	C16orf74	chromosome 16 open reading frame 74
TSPAN5	3.0792	2.4104	4.664	11.6778	TSPAN5	tetraspanin 5
SH3TC2	2.5555	0.5132	110.23	11.6712	SH3TC2	SH3 domain and tetratricopeptide repeats 2
EPHA4	2.8029	1.7001	12.671	11.6635	EPHA4	EPH receptor A4
ZNF215	2.6103	0.5699	109.749	11.6604	ZNF215	zinc finger protein 215
PITRM1	2.9103	2.1958	5.182	11.6522	PITRM1	pitrilysin metallopeptidase 1
LOC100132911	2.9124	2.1353	5.985	11.6362
CORO1B	2.8124	1.7147	12.523	11.6095	CORO1B	coronin 1B
EGLN3	2.5289	1.5498	9.53	11.6034	EGLN3	egl-9 family hypoxia inducible factor 3
ALPP	2.8992	2.1244	5.954	11.6017	ALPP	alkaline phosphatase, placental
ZNF165	3.3264	2.3922	8.594	11.5873	ZNF165	zinc finger protein 165
CNOT1	2.9394	1.642	19.834	11.5858	CNOT1	CCR4-NOT transcription complex subunit 1
KRT33A	2.9543	1.6577	19.797	11.5786	KRT33A	keratin 33A
MLLT6	3.073	2.4101	4.602	11.5747	MLLT6	MLLT6, PHD finger containing
NQO1	2.6062	0.5823	105.657	11.5661	NQO1	NAD(P)H quinone dehydrogenase 1
TAB1	2.3343	1.7993	3.428	11.565	TAB1	TGF-beta activated kinase 1 (MAP3K7) binding protein 1
ITPR3	3.6007	2.902	4.997	11.5492	ITPR3	inositol 1,4,5-trisphosphate receptor type 3
E2F1	3.4201	2.4855	8.602	11.5392	E2F1	E2F transcription factor 1
PRTFDC1	3.1816	2.3685	6.503	11.522	PRTFDC1	phosphoribosyl transferase domain containing 1
SACM1L	3.2499	2.1793	11.765	11.5178	SACM1L	SAC1 like phosphatidylinositide phosphatase
CKS2	3.8093	2.8687	8.722	11.5084	CKS2	CDC28 protein kinase regulatory subunit 2
SURF6	2.3538	1.8215	3.406	11.5067	SURF6	surfeit 6
ZNF561	2.6321	1.8283	6.365	11.5064	ZNF561	zinc finger protein 561
SPTLC2	2.7997	1.713	12.21	11.4932	SPTLC2	serine palmitoyltransferase long chain base subunit 2
AFG3L2	2.966	1.6792	19.355	11.4911	AFG3L2	AFG3 like matrix AAA peptidase subunit 2
FZD6	2.8699	2.0241	7.011	11.4675	FZD6	frizzled class receptor 6
GALNT1	3.0816	2.4254	4.531	11.4577	GALNT1	polypeptide N-acetylgalactosaminyltransferase 1
CYB5B	3.7736	2.5524	16.642	11.4376	CYB5B	cytochrome b5 type B
PA2G4	3.791	3.0516	5.488	11.4365	PA2G4	proliferation-associated 2G4
GNA15	2.5027	1.4776	10.595	11.4324	GNA15	G protein subunit alpha 15
SEMA7A	2.5072	0.5082	99.77	11.4238	SEMA7A	semaphorin 7A (John Milton Hagen blood group)
MRM2	3.0003	1.8512	14.096	11.4227	MRM2	mitochondrial rRNA methyltransferase 2
MPC2	3.7698	3.0317	5.471	11.4163	MPC2	mitochondrial pyruvate carrier 2
PI3	2.8083	1.979	6.75	11.4129	PI3	peptidase inhibitor 3
STK11IP	3.5706	2.8806	4.898	11.4053	STK11IP	serine/threonine kinase 11 interacting protein
LGALS8	3.2334	2.1736	11.476	11.4016	LGALS8	galectin 8
HMGB3	4.034	2.8931	13.832	11.3976	HMGB3	high mobility group box 3
DUSP11	2.9237	2.2254	4.992	11.388	DUSP11	dual specificity phosphatase 11
SESN3	2.6404	0.6479	98.288	11.3866	SESN3	sestrin 3
RNF128	3.7925	2.5772	16.417	11.3823	RNF128	ring finger protein 128
TAOK3	3.6946	2.8361	7.219	11.3711	TAOK3	TAO kinase 3
C9orf116	2.7775	1.9513	6.702	11.3702	C9orf116	chromosome 9 open reading frame 116
WRN	3.3074	2.3908	8.253	11.369	WRN	WRN RecQ like helicase
SPC24	2.737	0.7485	97.387	11.3638	SPC24	SPC24 component of NDC80 kinetochore complex
SCAF8	3.0482	2.3974	4.475	11.3635	SCAF8	SR-related CTD associated factor 8
PSME3IP1	3.0674	2.4166	4.475	11.3635	PSME3IP1	proteasome activator subunit 3 interacting protein 1
KIF3B	3.272	2.356	8.241	11.3616	KIF3B	kinesin family member 3B
RAB5IF	4.5304	3.6019	8.482	11.3604	RAB5IF	RAB5 interacting factor
NEDD9	2.2823	1.6222	4.572	11.3541	NEDD9	neural precursor cell expressed, developmentally down-regulated 9
ERCC8	2.8014	1.7281	11.839	11.3515	ERCC8	ERCC excision repair 8, CSA ubiquitin ligase complex subunit
RAB25	3.2186	1.7823	27.309	11.3479	RAB25	RAB25, member RAS oncogene family
ZNF286A	2.5629	0.5777	96.65	11.3449	ZNF286A	zinc finger protein 286A
NOP2	3.0895	2.2559	6.817	11.3439	NOP2	NOP2 nucleolar protein
RFX1	2.9308	2.2355	4.958	11.3391	RFX1	regulatory factor X1
POLR2D	1.9894	1.6204	2.339	11.3337	POLR2D	RNA polymerase II subunit D
CISD1	3.36	2.5019	7.213	11.3261	CISD1	CDGSH iron sulfur domain 1
ELOA	3.0417	2.3934	4.449	11.3198	ELOA	elongin A
EIF2AK2	3.5137	2.6042	8.119	11.3158	EIF2AK2	eukaryotic translation initiation factor 2 alpha kinase 2
PYM1	3.5446	2.8602	4.835	11.3128	PYM1	PYM homolog 1, exon junction complex associated factor
ISG15	4.9613	3.6979	18.34	11.3092	ISG15	ISG15 ubiquitin like modifier
GPATCH2	2.5181	1.5051	10.304	11.2975	GPATCH2	G-patch domain containing 2
ZBTB2	2.7775	1.7102	11.676	11.288	ZBTB2	zinc finger and BTB domain containing 2
HEATR5B	1.9739	1.6064	2.331	11.2877	HEATR5B	HEAT repeat containing 5B
CDS1	2.5185	1.5661	8.962	11.287	CDS1	CDP-diacylglycerol synthase 1
SLC14A1	2.7112	0.737	94.232	11.2821	SLC14A1	solute carrier family 14 member 1 (Kidd blood group)
MARVELD2	3.4988	2.593	8.05	11.2698	MARVELD2	MARVEL domain containing 2
DTD1	3.7604	2.5581	15.933	11.2606	DTD1	D-aminoacyl-tRNA deacylase 1
KIF5B	2.6173	1.8307	6.118	11.2601	KIF5B	kinesin family member 5B
KRT15	3.2814	2.3737	8.085	11.2586	KRT15	keratin 15
GRAMD4	3.0597	2.4158	4.405	11.243	GRAMD4	GRAM domain containing 4
CSF2	2.4742	0.5076	92.598	11.2386	CSF2	colony stimulating factor 2
BSCL2	2.88	2.0511	6.744	11.2384	BSCL2	BSCL2 lipid droplet biogenesis associated, seipin
ZNF619	2.5004	1.5523	8.874	11.2361	ZNF619	zinc finger protein 619
BRF2	2.807	1.7448	11.54	11.2341	BRF2	BRF2 RNA polymerase III transcription initiation factor subunit
PRKCZ	3.7094	2.8617	7.042	11.2281	PRKCZ	protein kinase C zeta
HES2	2.4904	0.5262	92.087	11.2249	HES2	hes family bHLH transcription factor 2
DOLK	2.8989	2.2109	4.875	11.22	DOLK	dolichol kinase
EXOC8	2.9326	1.6779	17.976	11.2045	EXOC8	exocyst complex component 8
STX6	2.6261	1.8438	6.058	11.1986	STX6	syntaxin 6
ARMC9	2.8627	2.0369	6.696	11.1963	ARMC9	armadillo repeat containing 9
METAP2	4.3474	3.1048	17.482	11.195	METAP2	methionyl aminopeptidase 2
CARD11	2.6989	0.7415	90.657	11.1861	CARD11	caspase recruitment domain family member 11
TIGD2	3.1915	1.7759	26.038	11.1843	TIGD2	tigger transposable element derived 2
SLC26A6	2.8082	1.7515	11.395	11.1759	SLC26A6	solute carrier family 26 member 6
PSME4	2.8854	2.0612	6.671	11.1746	PSME4	proteasome activator subunit 4
PCDHB14	2.6304	1.85	6.031	11.1714	PCDHB14	protocadherin beta 14
MCCC2	2.7802	1.7248	11.361	11.1622	MCCC2	methylcrotonoyl-CoA carboxylase 2
TACSTD2	4.4452	3.5341	8.149	11.1475	TACSTD2	tumor associated calcium signal transducer 2
PLAAT2	2.6403	0.6898	89.228	11.1466	PLAAT2	phospholipase A and acyltransferase 2
FBXW2	2.7494	0.8003	88.941	11.1386	FBXW2	F-box and WD repeat domain containing 2
CENPB	2.586	1.7803	6.393	11.1303	CENPB	centromere protein B
STYK1	2.7161	0.7702	88.288	11.1203	STYK1	serine/threonine/tyrosine kinase 1
PYROXD1	2.3343	1.82	3.268	11.1176	PYROXD1	pyridine nucleotide-disulphide oxidoreductase domain 1
SPRR2D	2.6998	0.7547	88.125	11.1158	SPRR2D	small proline rich protein 2D
PI4K2A	2.6165	1.8401	5.976	11.1141	PI4K2A	phosphatidylinositol 4-kinase type 2 alpha
MB	2.5588	0.6142	88.024	11.1129	MB	myoglobin
WNT7A	2.6728	0.7292	87.821	11.1072	WNT7A	Wnt family member 7A
PTPN4	2.8491	2.0307	6.583	11.096	PTPN4	protein tyrosine phosphatase non-receptor type 4
CASK	2.5205	2.199	2.097	11.0928	CASK	calcium/calmodulin dependent serine protein kinase
E2F4	2.9377	2.2728	4.623	11.0817	E2F4	E2F transcription factor 4
ADRB2	3.5723	2.6466	8.428	11.0801	ADRB2	adrenoceptor beta 2
FAM3C	3.5867	2.9168	4.676	11.0731	FAM3C	FAM3 metabolism regulating signaling molecule C
ELOCP3	3.1544	2.3734	6.039	11.0672	ELOCP3	elongin C pseudogene 3
SLC9A1	2.5046	0.5698	86.06	11.0569	SLC9A1	solute carrier family 9 member A1
PEX5	1.9953	1.6354	2.29	11.0542	PEX5	peroxisomal biogenesis factor 5
MEMO1	2.8739	2.0592	6.527	11.0458	MEMO1	mediator of cell motility 1
PSMD11	3.5349	2.8667	4.658	11.045	PSMD11	proteasome 26S subunit, non-ATPase 11
SIN3B	3.1965	2.1708	10.61	11.0348	SIN3B	SIN3 transcription regulator family member B
ARFIP1	3.4873	2.6009	7.698	11.0284	ARFIP1	ADP ribosylation factor interacting protein 1
SEMA3F	2.5539	0.6251	84.879	11.0226	SEMA3F	semaphorin 3F
PARP10	4.7278	3.6984	10.7	11.011	PARP10	poly(ADP-ribose) polymerase family member 10
PPID	3.5481	2.8821	4.634	11.0086	PPID	peptidylprolyl isomerase D
VPS26B	1.9687	1.6103	2.282	11.0082	VPS26B	VPS26, retromer complex component B
KLF13	3.7677	2.8692	7.916	10.9933	KLF13	Kruppel like factor 13
DCAF4	3.4271	2.5369	7.766	10.991	DCAF4	DDB1 and CUL4 associated factor 4
FAM83A	2.4897	0.569	83.311	10.9763	FAM83A	family with sequence similarity 83 member A
LIMK2	3.6014	2.4452	14.328	10.9742	LIMK2	LIM domain kinase 2
AARS1	3.053	2.2466	6.403	10.9737	AARS1	alanyl-tRNA synthetase 1
MBOAT2	2.2728	1.6351	4.342	10.9688	MBOAT2	membrane bound O-acyltransferase domain containing 2
PRRG4	2.575	1.7811	6.222	10.9673	PRRG4	proline rich and Gla domain 4
PRDX3	3.6001	2.4447	14.302	10.9666	PRDX3	peroxiredoxin 3
UTP14A	2.4839	1.5009	9.616	10.9629	UTP14A	UTP14A small subunit processome component
OAS2	2.635	0.7167	82.851	10.9626	OAS2	2'-5'-oligoadenylate synthetase 2
VPS26C	2.5962	1.8027	6.216	10.9618	VPS26C	VPS26 endosomal protein sorting factor C
PRKAG1	2.575	1.7817	6.213	10.959	PRKAG1	protein kinase AMP-activated non-catalytic subunit gamma 1
EIF5A	3.2976	2.4142	7.645	10.9572	EIF5A	eukaryotic translation initiation factor 5A
TMEM19	2.901	1.674	16.866	10.9571	TMEM19	transmembrane protein 19
ADAM9	2.9479	1.8457	12.653	10.9565	ADAM9	ADAM metallopeptidase domain 9
MAGOHB	3.5663	2.6514	8.221	10.9508	MAGOHB	mago homolog B, exon junction complex subunit
ZWILCH	3.1773	1.7923	24.266	10.9425	ZWILCH	zwilch kinetochore protein
LOC728003	3.2669	2.3848	7.623	10.9411
EIF4G1	3.7093	2.8835	6.696	10.938	EIF4G1	eukaryotic translation initiation factor 4 gamma 1
EPHA1	2.5161	0.6023	81.997	10.9369	EPHA1	EPH receptor A1
RNF2	2.2811	1.6454	4.322	10.9344	RNF2	ring finger protein 2
MRPL4	3.3446	2.5164	6.733	10.9315	MRPL4	mitochondrial ribosomal protein L4
AQP3	4.2394	3.1335	12.761	10.9286	AQP3	aquaporin 3 (Gill blood group)
ATP6V0C	4.7498	3.7282	10.51	10.9276	ATP6V0C	ATPase H+ transporting V0 subunit c
DNM1L	3.0548	2.2521	6.349	10.9234	DNM1L	dynamin 1 like
DLK2	2.5357	0.6245	81.508	10.922	DLK2	delta like non-canonical Notch ligand 2
URB1	2.4814	1.5031	9.513	10.9105	URB1	URB1 ribosome biogenesis homolog
LTN1	2.273	1.6397	4.298	10.8931	LTN1	listerin E3 ubiquitin protein ligase 1
ZC3HAV1	2.3143	1.8104	3.191	10.8927	ZC3HAV1	zinc finger CCCH-type containing, antiviral 1
ZFPL1	2.4944	1.5757	8.293	10.8876	ZFPL1	zinc finger protein like 1
ADNP	3.5299	2.8714	4.555	10.8847	ADNP	activity dependent neuroprotector homeobox
MYBPC2	2.9223	1.7043	16.52	10.8767	MYBPC2	myosin binding protein C2
LOC100130910	2.476	1.5592	8.257	10.8651
SLC44A3	2.9418	2.29	4.485	10.8633	SLC44A3	solute carrier family 44 member 3
FNTB	2.4953	1.5215	9.415	10.8603	FNTB	farnesyltransferase, CAAX box, beta
PPP1R26	2.8888	2.1636	5.311	10.859	PPP1R26	protein phosphatase 1 regulatory subunit 26
HAS2	2.623	0.7231	79.415	10.8575	HAS2	hyaluronan synthase 2
FOSL1	2.4788	0.5791	79.378	10.8563	FOSL1	FOS like 1, AP-1 transcription factor subunit
MLST8	2.5067	1.5909	8.238	10.8533	MLST8	MTOR associated protein, LST8 homolog
ARHGAP21	2.6104	1.8523	5.729	10.8522	ARHGAP21	Rho GTPase activating protein 21
FBXO9	3.6931	2.875	6.578	10.836	FBXO9	F-box protein 9
LRIG2	2.335	1.8344	3.167	10.8214	LRIG2	leucine rich repeats and immunoglobulin like domains 2
LAMTOR3	3.1473	2.3837	5.802	10.8206	LAMTOR3	late endosomal/lysosomal adaptor, MAPK and MTOR activator 3
PKIA	3.2165	2.2109	10.13	10.8185	PKIA	cAMP-dependent protein kinase inhibitor alpha
PTPRR	2.4983	0.6055	78.127	10.8169	PTPRR	protein tyrosine phosphatase receptor type R
FAM126A	2.5103	0.6189	77.875	10.8089	FAM126A	family with sequence similarity 126 member A
FXYD5	3.7027	2.8869	6.543	10.8055	FXYD5	FXYD domain containing ion transport regulator 5
TXNL4B	2.4793	1.5113	9.29	10.7956	TXNL4B	thioredoxin like 4B
SDHC	3.5548	2.9018	4.498	10.7938	SDHC	succinate dehydrogenase complex subunit C
N4BP1	2.5934	1.8123	6.041	10.7905	N4BP1	NEDD4 binding protein 1
CAMSAP2	2.779	1.9951	6.08	10.7881	CAMSAP2	calmodulin regulated spectrin associated protein family member 2
KRTAP1-3	4.2111	3.1211	12.303	10.7715	KRTAP1-3	keratin associated protein 1-3
FBXO45	2.6774	0.7933	76.577	10.7672	FBXO45	F-box protein 45
RAI14	2.9233	2.2774	4.425	10.765	RAI14	retinoic acid induced 14
NEK9	3.3386	2.5231	6.539	10.7639	NEK9	NIMA related kinase 9
PDHX	3.2803	2.4125	7.376	10.7637	PDHX	pyruvate dehydrogenase complex component X
RSRC1	3.0389	2.4225	4.134	10.7628	RSRC1	arginine and serine rich coiled-coil 1
TXLNG	1.9846	1.6342	2.241	10.7625	TXLNG	taxilin gamma
B4GALT5	3.566	2.6673	7.92	10.7569	B4GALT5	beta-1,4-galactosyltransferase 5
JADE2	2.4788	1.5144	9.213	10.7555	JADE2	jade family PHD finger 2
KIF11	2.6662	0.7845	76.155	10.7534	KIF11	kinesin family member 11
ZNF232	2.3052	1.8078	3.143	10.7522	ZNF232	zinc finger protein 232
CTSC	3.1628	2.4047	5.729	10.7427	CTSC	cathepsin C
LYPLA2P1	2.4971	1.5912	8.052	10.7359	LYPLA2P1	LYPLA2 pseudogene 1
PPAT	2.7797	2.0003	6.017	10.7261	PPAT	phosphoribosyl pyrophosphate amidotransferase
MCM2	3.7359	2.5927	13.906	10.707	MCM2	minichromosome maintenance complex component 2
LRRC20	2.9374	1.8607	11.932	10.703	LRRC20	leucine rich repeat containing 20
TCAG7.1263	3.3126	2.5018	6.468	10.7018
AGR2	3.7638	3.073	4.907	10.6847	AGR2	anterior gradient 2, protein disulphide isomerase family member
LY6G5C	2.4755	1.518	9.068	10.6785	LY6G5C	lymphocyte antigen 6 family member G5C
PHRF1	4.4027	3.4683	8.598	10.6762	PHRF1	PHD and ring finger domains 1
C16orf87	3.29	2.4293	7.256	10.6757	C16orf87	chromosome 16 open reading frame 87
ZFYVE26	3.297	2.4365	7.253	10.6732	ZFYVE26	zinc finger FYVE-type containing 26
FYTTD1	3.5341	2.8884	4.423	10.6731	FYTTD1	forty-two-three domain containing 1
GRPEL2	2.9567	2.3166	4.366	10.6683	GRPEL2	GrpE like 2, mitochondrial
LANCL1	2.4714	1.5154	9.036	10.6618	LANCL1	LanC like 1
PPARG	3.5799	2.6895	7.77	10.6576	PPARG	peroxisome proliferator activated receptor gamma
PTHLH	2.5556	0.6919	73.063	10.6506	PTHLH	parathyroid hormone like hormone
MAP2K1	3.5822	2.6926	7.755	10.648	MAP2K1	mitogen-activated protein kinase kinase 1
ALDH7A1	3.5259	2.8819	4.406	10.645	ALDH7A1	aldehyde dehydrogenase 7 family member A1
RIT1	3.1472	2.3965	5.632	10.6378	RIT1	Ras like without CAAX 1
MTHFD1	4.1498	3.0734	11.923	10.6371	MTHFD1	methylenetetrahydrofolate dehydrogenase, cyclohydrolase and formyltetrahydrofolate synthetase 1
HOXA11-AS	2.6727	0.8114	72.661	10.6369	HOXA11-AS	HOXA11 antisense RNA
MBIP	3.2948	2.4892	6.391	10.6332	MBIP	MAP3K12 binding inhibitory protein 1
DSCC1	2.5525	0.6923	72.477	10.6306	DSCC1	DNA replication and sister chromatid cohesion 1
RBFOX2	2.7499	1.7448	10.118	10.6302	RBFOX2	RNA binding fox-1 homolog 2
RPF1	3.2429	2.386	7.193	10.6285	RPF1	ribosome production factor 1 homolog
ARMC10	3.5284	2.8855	4.394	10.6268	ARMC10	armadillo repeat containing 10
PSMD2	3.5197	2.8769	4.393	10.6252	PSMD2	proteasome 26S subunit, non-ATPase 2
SLC35F6	3.1642	1.8208	22.05	10.6139	SLC35F6	solute carrier family 35 member F6
NR2C1	2.5108	2.2032	2.03	10.6132	NR2C1	nuclear receptor subfamily 2 group C member 1
C9orf85	2.513	2.2057	2.029	10.6029	C9orf85	chromosome 9 open reading frame 85
FHOD3	3.2366	2.3818	7.158	10.6025	FHOD3	formin homology 2 domain containing 3
TP53I3	3.1625	2.415	5.591	10.5925	TP53I3	tumor protein p53 inducible protein 3
TMEM30A	2.8295	2.0484	6.041	10.5903	TMEM30A	transmembrane protein 30A
SLC2A9	2.4496	0.5974	71.154	10.5849	SLC2A9	solute carrier family 2 member 9
LTBR	3.4557	2.6052	7.088	10.5818	LTBR	lymphotoxin beta receptor
OGFOD1	3.205	2.2218	9.621	10.5775	OGFOD1	2-oxoglutarate and iron dependent oxygenase domain containing 1
SPRR1A	3.733	2.6042	13.452	10.5722	SPRR1A	small proline rich protein 1A
BRD9	2.7734	2.0053	5.863	10.5706	BRD9	bromodomain containing 9
TMEM40	3.2583	2.4062	7.114	10.569	TMEM40	transmembrane protein 40
DEF6	3.0253	2.42	4.03	10.569	DEF6	DEF6 guanine nucleotide exchange factor
TOR1A	2.9537	2.3197	4.305	10.5667	TOR1A	torsin family 1 member A
KIF13A	2.5865	0.7383	70.502	10.562	KIF13A	kinesin family member 13A
KIFC1	3.0503	2.2747	5.965	10.5546	KIFC1	kinesin family member C1
CYLD	2.4507	1.5048	8.829	10.5491	CYLD	CYLD lysine 63 deubiquitinase
WNT7B	2.4881	0.6425	70.081	10.5471	WNT7B	Wnt family member 7B
PUS1	4.1423	3.0756	11.66	10.5413	PUS1	pseudouridine synthase 1
SCARB2	3.0413	2.2667	5.951	10.541	SCARB2	scavenger receptor class B member 2
FBH1	2.5862	1.8501	5.446	10.5372	FBH1	F-box DNA helicase 1
SLC43A2	2.589	1.854	5.433	10.5215	SLC43A2	solute carrier family 43 member 2
PDXK	4.0262	2.9731	11.301	10.5205	PDXK	pyridoxal kinase
CENPQ	3.1602	1.8289	21.444	10.5183	CENPQ	centromere protein Q
MAML1	3.5635	2.6849	7.561	10.5163	MAML1	mastermind like transcriptional coactivator 1
CTSS	2.7458	1.9821	5.804	10.5101	CTSS	cathepsin S
POGLUT3	2.4741	0.6355	68.96	10.5071	POGLUT3	protein O-glucosyltransferase 3
ZFAND3	2.4758	1.5337	8.752	10.5068	ZFAND3	zinc finger AN1-type containing 3
KRT23	2.2999	1.8139	3.062	10.5058	KRT23	keratin 23
DZIP3	2.9434	2.3137	4.263	10.495	DZIP3	DAZ interacting zinc finger protein 3
SRI	4.3697	3.5121	7.204	10.4929	SRI	sorcin
CCNK	2.8939	1.7193	14.949	10.4892	CCNK	cyclin K
DHX9	4.1952	2.9675	16.893	10.4889	DHX9	DExH-box helicase 9
LOC727842	2.8524	2.0789	5.936	10.4872
TBL3	2.4061	0.5717	68.297	10.4831	TBL3	transducin beta like 3
TMED10P1	3.312	2.5181	6.222	10.4788	TMED10P1	transmembrane p24 trafficking protein 10 pseudogene 1
ANP32C	2.4549	0.6227	67.952	10.4706	ANP32C	acidic nuclear phosphoprotein 32 family member C
LOC729595	2.4662	0.6342	67.92	10.4694
CCNJL	2.634	0.803	67.764	10.4637	CCNJL	cyclin J like
LIN7C	2.7605	1.7719	9.741	10.4557	LIN7C	lin-7 homolog C, crumbs cell polarity complex component
TFPI2	3.3657	2.5189	7.027	10.4551	TFPI2	tissue factor pathway inhibitor 2
MYEOV	3.1625	2.191	9.365	10.4517	MYEOV	myeloma overexpressed
HOXC13	2.4518	0.6231	67.406	10.4506	HOXC13	homeobox C13
PEX11B	3.0303	2.4319	3.966	10.4485	PEX11B	peroxisomal biogenesis factor 11 beta
TAF1A	2.755	1.996	5.741	10.4454	TAF1A	TATA-box binding protein associated factor, RNA polymerase I subunit A
PLCB3	2.4412	0.6146	67.081	10.4386	PLCB3	phospholipase C beta 3
BCR	3.2962	2.4547	6.942	10.4375	BCR	BCR activator of RhoGEF and GTPase
MCOLN1	2.326	1.8432	3.039	10.4366	MCOLN1	mucolipin 1
RAB11A	3.6513	2.8634	6.136	10.436	RAB11A	RAB11A, member RAS oncogene family
APOBEC3G	2.4546	1.5212	8.578	10.4097	APOBEC3G	apolipoprotein B mRNA editing enzyme catalytic subunit 3G
PRCC	2.4539	1.5207	8.574	10.4075	PRCC	proline rich mitotic checkpoint control factor
MUTYH	3.4013	2.5585	6.963	10.4057	MUTYH	mutY DNA glycosylase
LOC646048	2.7624	2.0064	5.702	10.4041
TGFBRAP1	2.9198	2.2956	4.209	10.4033	TGFBRAP1	transforming growth factor beta receptor associated protein 1
GRK2	2.593	1.8663	5.33	10.4027	GRK2	G protein-coupled receptor kinase 2
NDUFC2	4.3541	3.444	8.13	10.3986	NDUFC2	NADH:ubiquinone oxidoreductase subunit C2
STYXL1	3.045	2.4496	3.939	10.3961	STYXL1	serine/threonine/tyrosine interacting like 1
TMEM138	3.1638	2.1976	9.251	10.3947	TMEM138	transmembrane protein 138
HDGFL3	3.6768	2.8925	6.086	10.3883	HDGFL3	HDGF like 3
PYCR3	3.4743	2.6397	6.833	10.3839	PYCR3	pyrroline-5-carboxylate reductase 3
APAF1	1.9702	1.6325	2.176	10.3724	APAF1	apoptotic peptidase activating factor 1
UBLCP1	2.471	1.541	8.511	10.3718	UBLCP1	ubiquitin like domain containing CTD phosphatase 1
TAF2	2.7408	1.9872	5.67	10.3711	TAF2	TATA-box binding protein associated factor 2
TAX1BP3	2.4751	1.6001	7.499	10.3697	TAX1BP3	Tax1 binding protein 3
NSDHL	2.5192	0.7049	65.208	10.3683	NSDHL	NAD(P) dependent steroid dehydrogenase-like
LRP4	2.3031	1.8238	3.015	10.361	LRP4	LDL receptor related protein 4
MRPS7	3.3999	2.5611	6.899	10.3563	MRPS7	mitochondrial ribosomal protein S7
C4orf19	3.1305	1.8202	20.431	10.3524	C4orf19	chromosome 4 open reading frame 19
CD99L2	4.0329	2.9975	10.849	10.3437	CD99L2	CD99 molecule like 2
PLEKHG1	1.9672	1.6305	2.171	10.3417	PLEKHG1	pleckstrin homology and RhoGEF domain containing G1
GALE	2.7522	1.7744	9.502	10.3414	GALE	UDP-galactose-4-epimerase
POLR3K	3.5653	2.9398	4.222	10.3392	POLR3K	RNA polymerase III subunit K
TUBGCP4	2.5593	0.7502	64.432	10.3386	TUBGCP4	tubulin gamma complex associated protein 4
CHAF1B	3.3932	2.5561	6.872	10.3354	CHAF1B	chromatin assembly factor 1 subunit B
PISD	2.4772	1.6055	7.442	10.3306	PISD	phosphatidylserine decarboxylase
HMGA1	3.5515	2.6893	7.281	10.32	HMGA1	high mobility group AT-hook 1
UBE2J2	2.4693	0.6636	63.929	10.3191	UBE2J2	ubiquitin conjugating enzyme E2 J2
THAP11	2.8335	2.0738	5.75	10.3001	THAP11	THAP domain containing 11
TUFT1	3.6741	2.8969	5.987	10.2943	TUFT1	tuftelin 1
C5orf22	2.4434	1.5204	8.375	10.2938	C5orf22	chromosome 5 open reading frame 22
POLA2	3.1548	1.852	20.082	10.2931	POLA2	DNA polymerase alpha 2, accessory subunit
STYX	2.9449	1.9102	10.832	10.2855	STYX	serine/threonine/tyrosine interacting protein
CD2AP	2.8597	1.7084	14.168	10.2811	CD2AP	CD2 associated protein
SNHG10	2.3284	1.8528	2.99	10.281	SNHG10	small nucleolar RNA host gene 10
TAF9B	3.1896	2.2342	9.024	10.2785	TAF9B	TATA-box binding protein associated factor 9b
SPICE1	2.5542	1.8103	5.545	10.2766	SPICE1	spindle and centriole associated protein 1
CSNK1A1L	2.586	0.7881	62.791	10.2746	CSNK1A1L	casein kinase 1 alpha 1 like
SLC25A11	3.0219	2.4335	3.876	10.2739	SLC25A11	solute carrier family 25 member 11
RIN3	2.5392	0.7422	62.661	10.2694	RIN3	Ras and Rab interactor 3
STRAP	4.4554	3.6161	6.907	10.269	STRAP	serine/threonine kinase receptor associated protein
ATL3	3.3773	2.5463	6.776	10.26	ATL3	atlastin GTPase 3
MOCS3	2.431	0.6358	62.402	10.2591	MOCS3	molybdenum cofactor synthesis 3
JMJD4	2.7616	1.7931	9.3	10.2431	JMJD4	jumonji domain containing 4
SIDT1	2.6654	0.874	61.859	10.2374	SIDT1	SID1 transmembrane family member 1
SIRT7	3.1537	2.432	5.269	10.2269	SIRT7	sirtuin 7
GSTO2	3.0223	2.4369	3.849	10.2215	GSTO2	glutathione S-transferase omega 2
IL1RN	2.6507	0.8625	61.404	10.2191	IL1RN	interleukin 1 receptor antagonist
UHMK1	1.9668	1.6341	2.151	10.2188	UHMK1	U2AF homology motif kinase 1
DIDO1	2.823	2.0695	5.669	10.2161	DIDO1	death inducer-obliterator 1
MSL3P1	2.7627	2.0206	5.522	10.2128	MSL3P1	MSL complex subunit 3 pseudogene 1
AGPAT3	3.0326	2.2825	5.625	10.2076	AGPAT3	1-acylglycerol-3-phosphate O-acyltransferase 3
SDAD1	2.8613	2.1805	4.795	10.1942	SDAD1	SDA1 domain containing 1
DPAGT1	2.8362	2.0846	5.644	10.1903	DPAGT1	dolichyl-phosphate N-acetylglucosaminephosphotransferase 1
COQ6	2.902	2.2773	4.214	10.1877	COQ6	coenzyme Q6, monooxygenase
NIPSNAP1	3.1353	1.8459	19.472	10.1872	NIPSNAP1	nipsnap homolog 1
STXBP3	3.2119	2.3906	6.627	10.187	STXBP3	syntaxin binding protein 3
ATP2C1	3.9706	2.9512	10.457	10.1838	ATP2C1	ATPase secretory pathway Ca2+ transporting 1
ZNF513	2.301	1.83	2.958	10.1816	ZNF513	zinc finger protein 513
RGS12	2.4592	1.5464	8.181	10.18	RGS12	regulator of G protein signaling 12
GATAD2A	2.9107	2.2999	4.081	10.18	GATAD2A	GATA zinc finger domain containing 2A
KIF2C	3.5522	2.4802	11.803	10.175	KIF2C	kinesin family member 2C
STAT1	3.514	2.664	7.079	10.174	STAT1	signal transducer and activator of transcription 1
KDM1A	2.762	1.8005	9.152	10.1691	KDM1A	lysine demethylase 1A
LOC390705	2.906	2.2825	4.202	10.1682	LOC390705	protein phosphatase 2 regulatory subunit B'', beta pseudogene
RAI1	3.5189	2.4484	11.763	10.1607	RAI1	retinoic acid induced 1
RAB29	2.2974	1.8274	2.951	10.1599	RAB29	RAB29, member RAS oncogene family
CLEC2D	3.5361	2.6876	7.055	10.156	CLEC2D	C-type lectin domain family 2 member D
MLH3	2.2405	1.6501	3.894	10.1552	MLH3	mutL homolog 3
EME2	2.5444	0.7678	59.786	10.1528	EME2	essential meiotic structure-specific endonuclease subunit 2
MYBL2	3.2948	2.5262	5.869	10.1448	MYBL2	MYB proto-oncogene like 2
RIOX1	3.4706	2.6556	6.531	10.1401	RIOX1	ribosomal oxygenase 1
CHMP1B	3.2647	2.4491	6.54	10.1163	CHMP1B	charged multivesicular body protein 1B
RNF40	2.5738	1.8674	5.086	10.1121	RNF40	ring finger protein 40
DHX38	3.0197	2.4408	3.792	10.108	DHX38	DEAH-box helicase 38
LARS2	3.4578	2.6455	6.491	10.1065	LARS2	leucyl-tRNA synthetase 2, mitochondrial
ASCC1	2.9297	2.3237	4.036	10.1	ASCC1	activating signal cointegrator 1 complex subunit 1
CTSD	3.289	2.4751	6.515	10.0952	CTSD	cathepsin D
MRPL12	3.3773	2.5598	6.569	10.0934	MRPL12	mitochondrial ribosomal protein L12
POGLUT1	2.722	1.7678	8.999	10.0918	POGLUT1	protein O-glucosyltransferase 1
NAB1	3.0201	2.4425	3.781	10.0853	NAB1	NGFI-A binding protein 1
HTRA3	3.7178	3.0664	4.481	10.0753	HTRA3	HtrA serine peptidase 3
PDE6D	2.8158	2.0731	5.53	10.0696	PDE6D	phosphodiesterase 6D
SGO2	2.6213	0.8595	57.783	10.0683	SGO2	shugoshin 2
PDE9A	2.5853	1.8824	5.045	10.062	PDE9A	phosphodiesterase 9A
PALB2	2.3752	0.6153	57.531	10.0574	PALB2	partner and localizer of BRCA2
ADRM1	3.5311	2.6911	6.918	10.0543	ADRM1	adhesion regulating molecule 1
KCMF1	3.7336	2.9124	6.625	10.0476	KCMF1	potassium channel modulatory factor 1
ARPC5L	3.5408	2.7017	6.904	10.0435	ARPC5L	actin related protein 2/3 complex subunit 5 like
USP32	2.7442	2.0148	5.363	10.038	USP32	ubiquitin specific peptidase 32
DPH6	3.1351	1.8652	18.617	10.0332	DPH6	diphthamine biosynthesis 6
DSG2	2.4368	1.5372	7.936	10.0328	DSG2	desmoglein 2
MYO5B	3.0221	2.4486	3.745	10.0137	MYO5B	myosin VB
SH3BP4	2.2859	1.8227	2.905	10.0129	SH3BP4	SH3 domain binding protein 4
CHTF8	2.7517	1.8052	8.841	10.0104	CHTF8	chromosome transmission fidelity factor 8
PTPRE	2.8834	2.2149	4.661	10.01	PTPRE	protein tyrosine phosphatase receptor type E
S1PR5	2.5724	0.8209	56.429	10.0094	S1PR5	sphingosine-1-phosphate receptor 5
EPAS1	4.2725	3.3966	7.514	10.0078	EPAS1	endothelial PAS domain protein 1
ABHD8	1.9627	1.6369	2.117	10.0069	ABHD8	abhydrolase domain containing 8
SMARCC2	4.4743	3.6569	6.567	10.0011	SMARCC2	SWI/SNF related, matrix associated, actin dependent regulator of chromatin subfamily c member 2
HCG_1818231	2.9251	1.9194	10.132	9.9972
DNAJC9	3.9708	2.9703	10.012	9.995	DNAJC9	DnaJ heat shock protein family (Hsp40) member C9
ME1	2.7458	1.8009	8.808	9.9935	ME1	malic enzyme 1
SLC25A32	3.3527	2.5434	6.446	9.9921	SLC25A32	solute carrier family 25 member 32
LYPD3	2.8687	1.7506	13.125	9.9846	LYPD3	LY6/PLAUR domain containing 3
CHD8	2.9159	2.3169	3.972	9.9833	CHD8	chromodomain helicase DNA binding protein 8
THAP12	3.6842	2.9309	5.666	9.9777	THAP12	THAP domain containing 12
GPRC5A	2.4339	0.6887	55.616	9.9734	GPRC5A	G protein-coupled receptor class C group 5 member A
H1-10	3.0049	2.4339	3.724	9.9701	H1-10	H1.10 linker histone
TADA1	2.4556	1.5626	7.816	9.9592	TADA1	transcriptional adaptor 1
WDR73	3.5396	2.9377	3.999	9.9491	WDR73	WD repeat domain 73
PPP1R13L	3.7142	3.0711	4.396	9.947	PPP1R13L	protein phosphatase 1 regulatory subunit 13 like
PRC1	3.686	2.9354	5.631	9.9419	PRC1	protein regulator of cytokinesis 1
HGS	4.2919	3.1892	12.668	9.9346	HGS	hepatocyte growth factor-regulated tyrosine kinase substrate
UBE2N	3.6845	2.9348	5.62	9.93	UBE2N	ubiquitin conjugating enzyme E2 N
[truncated: 2,182 more rows]

## Sheet: List of over expressed inflamma
List of over expressed inflammatory related genes
NRG1
IL36G
IL11
CXCL10
CLCF1
GDF11
WNT3
CXCL8
DKK1
EREG
NDRG3
CXCL8
IL1A
IL23A
FGFBP1
IL1B
WNT10A
WNT5A
THBS1
HBEGF
IL18
CXCL6
TGFB1
S100A9
IGF2
TGFBI
CXCL1
AREG
TGFA
CSF2
WNT7A
WNT7B
TGFBRAP1
CXCL11
WNT11
CCL20
BMP2
