# Supplementary material for: The significance of ErbB2/3 in the conversion of induced pluripotent stem cells into cancer stem cells
Source: Sci Rep. 2022 Feb 17;12:2711. doi: 10.1038/s41598-022-04980-y (PMC8854581; doi:10.1038/s41598-022-04980-y)
Supplement: Supplementary file 6 — Supplementary Information 6. [file 41598_2022_4980_MOESM6_ESM.txt]

[GENETYX : Translation of Nucleotides of ErbB2]
Date             : 2021.10.28
Filename         : ConsensusmErbB2NAm
Sequence Size    : 4995
Sequence Position: 1 - 4995

Translation Position:    180 -   3950; 

Genetic Code     : The Standard Code (1)

                189       199       209       219       229       239
         ATGGAGCTGGCGGCCTGGTGCCGTTGGGGGTTCCTCCTCGCCCTCCTGTCCCCCGGAGCC
      1   M  E  L  A  A  W  C  R  W  G  F  L  L  A  L  L  S  P  G  A      20

                249       259       269       279       289       299
         GCGGGTACCCAAGTGTGTACCGGTACCGACATGAAGTTGCGACTCCCTGCCAGTCCTGAG
     21   A  G  T  Q  V  C  T  G  T  D  M  K  L  R  L  P  A  S  P  E      40

                309       319       329       339       349       359
         ACCCACCTGGACATGCTTCGCCACCTCTACCAGGGCTGTCAGGTGGTGCAGGGCAATTTG
     41   T  H  L  D  M  L  R  H  L  Y  Q  G  C  Q  V  V  Q  G  N  L      60

                369       379       389       399       409       419
         GAGCTTACCTACCTGCCCGCCAATGCCAGCCTCTCATTCCTGCAGGACATCCAGGAAGTC
     61   E  L  T  Y  L  P  A  N  A  S  L  S  F  L  Q  D  I  Q  E  V      80

                429       439       449       459       469       479
         CAGGGATACATGCTCATCGCTCACAACCGAGTGAAACACGTCCCACTGCAGAGGTTGCGC
     81   Q  G  Y  M  L  I  A  H  N  R  V  K  H  V  P  L  Q  R  L  R     100

                489       499       509       519       529       539
         ATCGTGAGAGGGACTCAGCTCTTTGAGGACAAGTATGCCCTGGCTGTGCTAGACAACCGA
    101   I  V  R  G  T  Q  L  F  E  D  K  Y  A  L  A  V  L  D  N  R     120

                549       559       569       579       589       599
         GACCCTTTGGACAACGTCACCACTGCCGCCCCAGGCAGAACCCCAGAAGGGCTGCGGGAG
    121   D  P  L  D  N  V  T  T  A  A  P  G  R  T  P  E  G  L  R  E     140

                609       619       629       639       649       659
         CTGCAGCTTCGAAGTCTCACAGAGATCTTGAAGGGAGGAGTTTTGATCCGTGGGAACCCT
    141   L  Q  L  R  S  L  T  E  I  L  K  G  G  V  L  I  R  G  N  P     160

                669       679       689       699       709       719
         CAGCTCTGCTACCAGGACATGGTTTTGTGGAAGGATGTCCTCCGTAAGAATAACCAGCTG
    161   Q  L  C  Y  Q  D  M  V  L  W  K  D  V  L  R  K  N  N  Q  L     180

                729       739       749       759       769       779
         GCTCCTGTCGACATGGACACCAATCGTTCCCGGGCCTGTCCACCTTGTGCCCCAACCTGC
    181   A  P  V  D  M  D  T  N  R  S  R  A  C  P  P  C  A  P  T  C     200

                789       799       809       819       829       839
         AAAGACAATCACTGTTGGGGTGAGAGTCCTGAAGACTGTCAGATCTTGACTGGCACCATC
    201   K  D  N  H  C  W  G  E  S  P  E  D  C  Q  I  L  T  G  T  I     220

                849       859       869       879       889       899
         TGTACTAGTGGCTGTGCCCGGTGCAAGGGCCGGCTGCCCACTGACTGTTGCCATGAGCAG
    221   C  T  S  G  C  A  R  C  K  G  R  L  P  T  D  C  C  H  E  Q     240

                909       919       929       939       949       959
         TGTGCTGCAGGCTGCACGGGTCCCAAGCATTCTGACTGCCTGGCCTGCCTCCACTTCAAT
    241   C  A  A  G  C  T  G  P  K  H  S  D  C  L  A  C  L  H  F  N     260

                969       979       989       999      1009      1019
         CATAGTGGTATCTGTGAGCTGCACTGCCCGGCCCTCATCACCTACAACACAGACACCTTC
    261   H  S  G  I  C  E  L  H  C  P  A  L  I  T  Y  N  T  D  T  F     280

               1029      1039      1049      1059      1069      1079
         GAGTCCATGCTCAACCCTGAGGGTCGCTACACCTTTGGTGCCAGCTGTGTGACCACCTGC
    281   E  S  M  L  N  P  E  G  R  Y  T  F  G  A  S  C  V  T  T  C     300

               1089      1099      1109      1119      1129      1139
         CCCTACAACTACCTCTCCACGGAAGTGGGATCCTGCACTCTGGTCTGTCCCCCGAACAAC
    301   P  Y  N  Y  L  S  T  E  V  G  S  C  T  L  V  C  P  P  N  N     320

               1149      1159      1169      1179      1189      1199
         CAAGAGGTCACAGCGGAGGACGGAACACAGCGGTGTGAGAAATGCAGCAAGCCCTGTGCT
    321   Q  E  V  T  A  E  D  G  T  Q  R  C  E  K  C  S  K  P  C  A     340

               1209      1219      1229      1239      1249      1259
         GGAGTGTGCTATGGTCTGGGCATGGAGCACCTCCGAGGGGCGAGGGCCATCACCAGTGAC
    341   G  V  C  Y  G  L  G  M  E  H  L  R  G  A  R  A  I  T  S  D     360

               1269      1279      1289      1299      1309      1319
         AATATCCAGGAGTTTGCTGGCTGCAAGAAGATCTTTGGGAGCCTGGCATTTTTACCGGAG
    361   N  I  Q  E  F  A  G  C  K  K  I  F  G  S  L  A  F  L  P  E     380

               1329      1339      1349      1359      1369      1379
         AGCTTTGATGGGAACCCCTCCTCCGGCGTTGCCCCACTGAAGCCAGAGCATCTCCAAGTG
    381   S  F  D  G  N  P  S  S  G  V  A  P  L  K  P  E  H  L  Q  V     400

               1389      1399      1409      1419      1429      1439
         TTCGAAACCCTGGAGGAGATCACAGGTTACCTATACATTTCAGCATGGCCAGAGAGCTTC
    401   F  E  T  L  E  E  I  T  G  Y  L  Y  I  S  A  W  P  E  S  F     420

               1449      1459      1469      1479      1489      1499
         CAAGACCTCAGTGTCTTCCAGAACCTTCGGGTCATTCGGGGACGGATTCTCCATGATGGT
    421   Q  D  L  S  V  F  Q  N  L  R  V  I  R  G  R  I  L  H  D  G     440

               1509      1519      1529      1539      1549      1559
         GCTTACTCATTGACGTTGCAAGGCCTGGGGATTCACTCACTGGGGCTACGCTCACTGCGG
    441   A  Y  S  L  T  L  Q  G  L  G  I  H  S  L  G  L  R  S  L  R     460

               1569      1579      1589      1599      1609      1619
         GAGCTGGGCAGTGGATTGGCTCTCATTCACCGCAACACCCATCTCTGCTTTGTAAACACT
    461   E  L  G  S  G  L  A  L  I  H  R  N  T  H  L  C  F  V  N  T     480

               1629      1639      1649      1659      1669      1679
         GTACCTTGGGACCAGCTCTTCCGGAACCCGCACCAGGCCCTACTCCACAGTGGGAACCGG
    481   V  P  W  D  Q  L  F  R  N  P  H  Q  A  L  L  H  S  G  N  R     500

               1689      1699      1709      1719      1729      1739
         CCAGAAGAGGCATGTGGTCTTGAGGGCTTGGTCTGTAACTCACTGTGTGCCCGTGGGCAC
    501   P  E  E  A  C  G  L  E  G  L  V  C  N  S  L  C  A  R  G  H     520

               1749      1759      1769      1779      1789      1799
         TGCTGGGGGCCAGGGCCCACCCAGTGTGTCAACTGCAGTCAGTTCCTCCGGGGCCAGGAG
    521   C  W  G  P  G  P  T  Q  C  V  N  C  S  Q  F  L  R  G  Q  E     540

               1809      1819      1829      1839      1849      1859
         TGTGTGGAGGAGTGCCGAGTATGGAAGGGGCTCCCCAGGGAGTATGTGAGGGGCAAGCAC
    541   C  V  E  E  C  R  V  W  K  G  L  P  R  E  Y  V  R  G  K  H     560

               1869      1879      1889      1899      1909      1919
         TGTCTGCCATGCCACCCCGAGTGTCAGCCTCAAAACAGCTCGGAGACCTGCTATGGATCG
    561   C  L  P  C  H  P  E  C  Q  P  Q  N  S  S  E  T  C  Y  G  S     580

               1929      1939      1949      1959      1969      1979
         GAGGCTGACCAGTGTGAAGCTTGTGCCCACTACAAGGACTCATCTTCCTGTGTGGCTCGC
    581   E  A  D  Q  C  E  A  C  A  H  Y  K  D  S  S  S  C  V  A  R     600

               1989      1999      2009      2019      2029      2039
         TGCCCCAGTGGTGTGAAGCCAGACCTCTCCTACATGCCTATCTGGAAGTACCCGGATGAG
    601   C  P  S  G  V  K  P  D  L  S  Y  M  P  I  W  K  Y  P  D  E     620

               2049      2059      2069      2079      2089      2099
         GAGGGCATATGTCAGCCATGCCCCATCAACTGCACCCACTCATGTGTGGACCTGGACGAA
    621   E  G  I  C  Q  P  C  P  I  N  C  T  H  S  C  V  D  L  D  E     640

               2109      2119      2129      2139      2149      2159
         CGAGGCTGCCCAGCAGAGCAGAGAGCCAGCCCAGTGACATTCATCATTGCAACTGTGGTG
    641   R  G  C  P  A  E  Q  R  A  S  P  V  T  F  I  I  A  T  V  V     660

               2169      2179      2189      2199      2209      2219
         GGCGTCCTGTTGTTCCTGATCATAGTGGTGGTCATTGGAATCCTAATCAAACGAAGGCGA
    661   G  V  L  L  F  L  I  I  V  V  V  I  G  I  L  I  K  R  R  R     680

               2229      2239      2249      2259      2269      2279
         CAGAAGATCCGGAAGTATACCATGCGTAGGCTGCTGCAGGAGACCGAGCTGGTGGAGCCG
    681   Q  K  I  R  K  Y  T  M  R  R  L  L  Q  E  T  E  L  V  E  P     700

               2289      2299      2309      2319      2329      2339
         CTGACGCCCAGTGGAGCTGTGCCCAACCAGGCTCAGATGCGGATCCTAAAGGAGACGGAG
    701   L  T  P  S  G  A  V  P  N  Q  A  Q  M  R  I  L  K  E  T  E     720

               2349      2359      2369      2379      2389      2399
         CTAAGGAAGCTGAAGGTGCTTGGGTCAGGAGCCTTCGGCACTGTCTACAAGGGCATCTGG
    721   L  R  K  L  K  V  L  G  S  G  A  F  G  T  V  Y  K  G  I  W     740

               2409      2419      2429      2439      2449      2459
         ATCCCAGATGGGGAGAACGTGAAAATCCCCGTGGCCATCAAGGTGTTGAGGGAAAACACA
    741   I  P  D  G  E  N  V  K  I  P  V  A  I  K  V  L  R  E  N  T     760

               2469      2479      2489      2499      2509      2519
         TCTCCTAAAGCTAACAAAGAAATCCTAGATGAAGCGTACGTCATGGCTGGTGTGGGTTCT
    761   S  P  K  A  N  K  E  I  L  D  E  A  Y  V  M  A  G  V  G  S     780

               2529      2539      2549      2559      2569      2579
         CCATATGTGTCCCGCCTCCTGGGCATCTGCCTGACATCCACAGTGCAGCTGGTGACACAG
    781   P  Y  V  S  R  L  L  G  I  C  L  T  S  T  V  Q  L  V  T  Q     800

               2589      2599      2609      2619      2629      2639
         CTTATGCCCTATGGCTGCCTTCTGGACCATGTCCGAGAACACCGAGGTCGCTTAGGCTCC
    801   L  M  P  Y  G  C  L  L  D  H  V  R  E  H  R  G  R  L  G  S     820

               2649      2659      2669      2679      2689      2699
         CAGGACCTGCTCAACTGGTGTGTTCAGATTGCCAAGGGGATGAGCTACCTGGAGGAAGTT
    821   Q  D  L  L  N  W  C  V  Q  I  A  K  G  M  S  Y  L  E  E  V     840

               2709      2719      2729      2739      2749      2759
         CGGCTTGTTCACAGGGACCTAGCTGCCCGAAACGTGCTAGTCAAGAGTCCCAACCACGTC
    841   R  L  V  H  R  D  L  A  A  R  N  V  L  V  K  S  P  N  H  V     860

               2769      2779      2789      2799      2809      2819
         AAGATTACCGACTTCGGGCTGGCACGGCTGCTGGACATTGATGAGACTGAATACCATGCA
    861   K  I  T  D  F  G  L  A  R  L  L  D  I  D  E  T  E  Y  H  A     880

               2829      2839      2849      2859      2869      2879
         GATGGGGGCAAGGTGCCCATCAAGTGGATGGCATTGGAATCTATTCTCAGACGCCGGTTC
    881   D  G  G  K  V  P  I  K  W  M  A  L  E  S  I  L  R  R  R  F     900

               2889      2899      2909      2919      2929      2939
         ACCCATCAGAGTGATGTGTGGAGCTATGGTGTGACTGTGTGGGAGCTGATGACCTTTGGG
    901   T  H  Q  S  D  V  W  S  Y  G  V  T  V  W  E  L  M  T  F  G     920

               2949      2959      2969      2979      2989      2999
         GCCAAACCTTACGATGGGATCCCAGCTCGGGAGATCCCTGATTTGCTGGAGAAGGGAGAA
    921   A  K  P  Y  D  G  I  P  A  R  E  I  P  D  L  L  E  K  G  E     940

               3009      3019      3029      3039      3049      3059
         CGCCTACCTCAGCCTCCAATCTGCACCATCGACGTCTACATGATCATGGTCAAATGTTGG
    941   R  L  P  Q  P  P  I  C  T  I  D  V  Y  M  I  M  V  K  C  W     960

               3069      3079      3089      3099      3109      3119
         ATGATTGACTCCGAATGTCGCCCGAGATTCCGGGAGTTGGTATCAGAATTCTCCCGTATG
    961   M  I  D  S  E  C  R  P  R  F  R  E  L  V  S  E  F  S  R  M     980

               3129      3139      3149      3159      3169      3179
         GCAAGGGACCCCCAGCGCTTTGTGGTCATCCAGAACGAGGACTTAGGCCCCTCCAGCCCC
    981   A  R  D  P  Q  R  F  V  V  I  Q  N  E  D  L  G  P  S  S  P    1000

               3189      3199      3209      3219      3229      3239
         ATGGACAGCACCTTCTACCGTTCACTGCTGGAGGATGATGACATGGGGGAGCTGGTCGAT
   1001   M  D  S  T  F  Y  R  S  L  L  E  D  D  D  M  G  E  L  V  D    1020

               3249      3259      3269      3279      3289      3299
         GCTGAAGAGTACCTGGTACCCCAGCAGGGATTCTTCTCCCCAGACCCTGCCCTAGGTACT
   1021   A  E  E  Y  L  V  P  Q  Q  G  F  F  S  P  D  P  A  L  G  T    1040

               3309      3319      3329      3339      3349      3359
         GGGAGCACAGCCCACCGCAGACACCGCAGCTCGTCGGCCAGGAGTGGCGGTGGTGAGCTG
   1041   G  S  T  A  H  R  R  H  R  S  S  S  A  R  S  G  G  G  E  L    1060

               3369      3379      3389      3399      3409      3419
         ACACTGGGCCTGGAGCCCTCGGAAGAAGAGCCCCCCAGATCTCCACTGGCTCCCTCCGAA
   1061   T  L  G  L  E  P  S  E  E  E  P  P  R  S  P  L  A  P  S  E    1080

               3429      3439      3449      3459      3469      3479
         GGGGCTGGCTCCGATGTGTTTGATGGTGACCTGGCAGTGGGGGTAACCAAAGGACTGCAG
   1081   G  A  G  S  D  V  F  D  G  D  L  A  V  G  V  T  K  G  L  Q    1100

               3489      3499      3509      3519      3529      3539
         AGCCTCTCTCCACATGACCTCAGCCCTCTACAGCGGTACAGTGAGGATCCCACATTACCT
   1101   S  L  S  P  H  D  L  S  P  L  Q  R  Y  S  E  D  P  T  L  P    1120

               3549      3559      3569      3579      3589      3599
         CTGCCCCCCGAGACTGATGGCTACGTTGCTCCCCTGGCCTGCAGCCCCCAGCCCGAGTAT
   1121   L  P  P  E  T  D  G  Y  V  A  P  L  A  C  S  P  Q  P  E  Y    1140

               3609      3619      3629      3639      3649      3659
         GTGAACCAGCCAGAGGTTCGGCCTCAGTCTCCCTTGACCCCAGAGGGTCCTCCGCCTCCC
   1141   V  N  Q  P  E  V  R  P  Q  S  P  L  T  P  E  G  P  P  P  P    1160

               3669      3679      3689      3699      3709      3719
         ATCCGACCTGCTGGTGCTACTCTAGAAAGACCCAAGACTCTCTCTCCTGGGAAAAATGGG
   1161   I  R  P  A  G  A  T  L  E  R  P  K  T  L  S  P  G  K  N  G    1180

               3729      3739      3749      3759      3769      3779
         GTTGTCAAAGACGTTTTTGCCTTTGGGGGTGCTGTGGAGAACCCTGAATACTTAGCACCC
   1181   V  V  K  D  V  F  A  F  G  G  A  V  E  N  P  E  Y  L  A  P    1200

               3789      3799      3809      3819      3829      3839
         AGAGCAGGCACTGCCTCTCAGCCCCACCCTTCTCCTGCCTTCAGCCCAGCCTTTGACAAC
   1201   R  A  G  T  A  S  Q  P  H  P  S  P  A  F  S  P  A  F  D  N    1220

               3849      3859      3869      3879      3889      3899
         CTCTATTACTGGGACCAGAACTCATCGGAGCAGGGTCCTCCACCAAGTACCTTTGAAGGG
   1221   L  Y  Y  W  D  Q  N  S  S  E  Q  G  P  P  P  S  T  F  E  G    1240

               3909      3919      3929      3939      3949 
         ACCCCCACTGCAGAGAACCCTGAGTACCTAGGCCTGGATGTGCCAGTATGA
   1241   T  P  T  A  E  N  P  E  Y  L  G  L  D  V  P  V  *    1257


---------------------------------------------------------------------------

[GENETYX : Translation of Nucleotides Nucleotides of ErbB3]
Date             : 2021.10.28
Filename         : ConsensusmErbB3
Sequence Size    : 5986
Sequence Position: 1 - 5986

Translation Position:    134 -   4153; 

Genetic Code     : The Standard Code (1)

                143       153       163       173       183       193
         ATGAGTGCGATTGGGACTCTGCAGGTGCTGGGTTTCCTTCTCAGCCTGGCCCGGGGTTCC
      1   M  S  A  I  G  T  L  Q  V  L  G  F  L  L  S  L  A  R  G  S      20

                203       213       223       233       243       253
         GAGATGGGCAACTCTCAGGCAGTATGTCCTGGGACTCTAAACGGGCTGAGTGTGACCGGC
     21   E  M  G  N  S  Q  A  V  C  P  G  T  L  N  G  L  S  V  T  G      40

                263       273       283       293       303       313
         GATGCTGACAACCAGTACCAGACACTGTACAAACTCTATGAGAAGTGTGAGGTGGTCATG
     41   D  A  D  N  Q  Y  Q  T  L  Y  K  L  Y  E  K  C  E  V  V  M      60

                323       333       343       353       363       373
         GGTAACCTGGAGATTGTGCTTACGGGACACAATGCTGATCTTTCCTTCCTGCAATGGATC
     61   G  N  L  E  I  V  L  T  G  H  N  A  D  L  S  F  L  Q  W  I      80

                383       393       403       413       423       433
         CGAGAAGTGACAGGCTATGTACTGGTGGCCATGAATGAATTCTCTGTACTGCCCTTACCT
     81   R  E  V  T  G  Y  V  L  V  A  M  N  E  F  S  V  L  P  L  P     100

                443       453       463       473       483       493
         AACCTCCGAGTGGTCCGGGGAACCCAGGTCTACGATGGGAAGTTTGCCATCTTTGTCATG
    101   N  L  R  V  V  R  G  T  Q  V  Y  D  G  K  F  A  I  F  V  M     120

                503       513       523       533       543       553
         TTGAACTACAATACCAACTCCAGCCATGCTCTGCGCCAGCTCCGGTTCACTCAGCTTACT
    121   L  N  Y  N  T  N  S  S  H  A  L  R  Q  L  R  F  T  Q  L  T     140

                563       573       583       593       603       613
         GAGATTCTGTTAGGGGGCGTTTACATTGAGAAGAATGACAAACTTTGCCACATGGATACA
    141   E  I  L  L  G  G  V  Y  I  E  K  N  D  K  L  C  H  M  D  T     160

                623       633       643       653       663       673
         ATTGACTGGAGGGACATCGTGAGGGTTCCAGACGCTGAGATAGTGGTGAAGAACAACGGG
    161   I  D  W  R  D  I  V  R  V  P  D  A  E  I  V  V  K  N  N  G     180

                683       693       703       713       723       733
         GGGAACTGTCCACCCTGTCACGAAGTCTGCAAGGGGCGATGCTGGGGGCCTGGACCAGAA
    181   G  N  C  P  P  C  H  E  V  C  K  G  R  C  W  G  P  G  P  E     200

                743       753       763       773       783       793
         GACTGCCAGATATTGACCAAGACCATCTGTGCCCCTCAGTGTAACGGTCGCTGCTTCGGG
    201   D  C  Q  I  L  T  K  T  I  C  A  P  Q  C  N  G  R  C  F  G     220

                803       813       823       833       843       853
         CCCAATCCTAACCAGTGCTGCCACGATGAATGTGCAGGTGGCTGCTCTGGACCCCAGGAC
    221   P  N  P  N  Q  C  C  H  D  E  C  A  G  G  C  S  G  P  Q  D     240

                863       873       883       893       903       913
         ACAGATTGCTTCGCCTGCCGACACTTCAATGACAGTGGTGCCTGTGTGCCCAGGTGTCCA
    241   T  D  C  F  A  C  R  H  F  N  D  S  G  A  C  V  P  R  C  P     260

                923       933       943       953       963       973
         GCGCCCCTTGTGTACAACAAGCTAACGTTCCAGCTTGAGCCCAACCCCCATATCAAGTAT
    261   A  P  L  V  Y  N  K  L  T  F  Q  L  E  P  N  P  H  I  K  Y     280

                983       993      1003      1013      1023      1033
         CAGTACGGAGGAGTCTGTGTTGCCAGTTGTCCCCATAACTTTGTGGTGGATCAGACATTT
    281   Q  Y  G  G  V  C  V  A  S  C  P  H  N  F  V  V  D  Q  T  F     300

               1043      1053      1063      1073      1083      1093
         TGTGTCAGGGCTTGTCCTGCTGACAAGATGGAAGTAGATAAGAATGGACTCAAGATGTGT
    301   C  V  R  A  C  P  A  D  K  M  E  V  D  K  N  G  L  K  M  C     320

               1103      1113      1123      1133      1143      1153
         GAGCCTTGCAGAGGGCTGTGCCCAAAAGCCTGTGAGGGGACGGGCTCTGGAAGCCGCTAC
    321   E  P  C  R  G  L  C  P  K  A  C  E  G  T  G  S  G  S  R  Y     340

               1163      1173      1183      1193      1203      1213
         CAGACCGTGGACTCTAGCAATATCGATGGGTTCGTGAACTGTACCAAGATCCTGGGCAAC
    341   Q  T  V  D  S  S  N  I  D  G  F  V  N  C  T  K  I  L  G  N     360

               1223      1233      1243      1253      1263      1273
         CTGGACTTCCTCATCACTGGCCTCAATGGTGACCCCTGGCACAAGATCCCTGCACTGGAC
    361   L  D  F  L  I  T  G  L  N  G  D  P  W  H  K  I  P  A  L  D     380

               1283      1293      1303      1313      1323      1333
         CCGGAAAAGCTCAATGTTTTCAGGACAGTCCGGGAGATTACAGGCTACCTAAACATCCAG
    381   P  E  K  L  N  V  F  R  T  V  R  E  I  T  G  Y  L  N  I  Q     400

               1343      1353      1363      1373      1383      1393
         TCCTGGCCCCCTCACATGCACAACTTCAGTGTTTTTTCCAACCTGACGACCATCGGGGGC
    401   S  W  P  P  H  M  H  N  F  S  V  F  S  N  L  T  T  I  G  G     420

               1403      1413      1423      1433      1443      1453
         AGAAGCCTCTACAATCGGGGCTTCTCCTTGTTGATCATGAAGAACTTGAATGTCACGTCT
    421   R  S  L  Y  N  R  G  F  S  L  L  I  M  K  N  L  N  V  T  S     440

               1463      1473      1483      1493      1503      1513
         CTGGGCTTCCGGTCCCTGAAGGAAATTAGTGCTGGGCGTGTCTACATAAGTGCCAATCAG
    441   L  G  F  R  S  L  K  E  I  S  A  G  R  V  Y  I  S  A  N  Q     460

               1523      1533      1543      1553      1563      1573
         CAACTTTGTTACCACCACTCTCTGAACTGGACCAGACTTCTGCGGGGGCCCGCAGAGGAG
    461   Q  L  C  Y  H  H  S  L  N  W  T  R  L  L  R  G  P  A  E  E     480

               1583      1593      1603      1613      1623      1633
         AGACTTGACATCAAGTACAACCGGCCTCTGGGAGAATGCGTGGCAGAGGGCAAAGTGTGT
    481   R  L  D  I  K  Y  N  R  P  L  G  E  C  V  A  E  G  K  V  C     500

               1643      1653      1663      1673      1683      1693
         GATCCACTGTGCTCCTCTGGGGGATGCTGGGGCCCAGGCCCTGGTCAGTGCTTGTCTTGT
    501   D  P  L  C  S  S  G  G  C  W  G  P  G  P  G  Q  C  L  S  C     520

               1703      1713      1723      1733      1743      1753
         CGAAACTACAGCCGGGAAGGTGTCTGTGTGACTCACTGCAACGTTCTGCAAGGGGAACCC
    521   R  N  Y  S  R  E  G  V  C  V  T  H  C  N  V  L  Q  G  E  P     540

               1763      1773      1783      1793      1803      1813
         CGAGAGTTTGTTCATGAGGCTCATTGCTTCTCCTGCCATCCAGAATGCCAGCCCATGGAG
    541   R  E  F  V  H  E  A  H  C  F  S  C  H  P  E  C  Q  P  M  E     560

               1823      1833      1843      1853      1863      1873
         GGCACCAGCACGTGCAATGGCTCGGGCTCCGACGCTTGTGCTCGATGCGCCCATTTTCGT
    561   G  T  S  T  C  N  G  S  G  S  D  A  C  A  R  C  A  H  F  R     580

               1883      1893      1903      1913      1923      1933
         GATGGGCCCCACTGTGTGAACAGCTGCCCCCATGGAATCCTAGGTGCCAAAGGTCCAATC
    581   D  G  P  H  C  V  N  S  C  P  H  G  I  L  G  A  K  G  P  I     600

               1943      1953      1963      1973      1983      1993
         TACAAATATCCAGATGCTCAGAATGAGTGCCGGCCCTGCCACGAGAACTGCACCCAAGGG
    601   Y  K  Y  P  D  A  Q  N  E  C  R  P  C  H  E  N  C  T  Q  G     620

               2003      2013      2023      2033      2043      2053
         TGTAAGGGACCAGAACTACAAGACTGTTTAGGCCAAGCAGAGGTATTAATGAGCAAACCA
    621   C  K  G  P  E  L  Q  D  C  L  G  Q  A  E  V  L  M  S  K  P     640

               2063      2073      2083      2093      2103      2113
         CACCTGGTCATAGCGGTGACAGTAGGACTGACTGTGATCTTCCTGATTCTGGGAGGCTCT
    641   H  L  V  I  A  V  T  V  G  L  T  V  I  F  L  I  L  G  G  S     660

               2123      2133      2143      2153      2163      2173
         TTTCTCTATTGGCGTGGACGCAGGATTCAGAATAAAAGGGCTATGAGACGCTACTTGGAG
    661   F  L  Y  W  R  G  R  R  I  Q  N  K  R  A  M  R  R  Y  L  E     680

               2183      2193      2203      2213      2223      2233
         CGGGGTGAGAGCATCGAGCCTCTGGACCCAAGCGAGAAGGCAAACAAAGTCTTGGCTAGA
    681   R  G  E  S  I  E  P  L  D  P  S  E  K  A  N  K  V  L  A  R     700

               2243      2253      2263      2273      2283      2293
         ATCTTCAAAGAGACAGAGCTGAGGAAACTTAAGGTGCTTGGCTCTGGTGTCTTTGGAACT
    701   I  F  K  E  T  E  L  R  K  L  K  V  L  G  S  G  V  F  G  T     720

               2303      2313      2323      2333      2343      2353
         GTACACAAGGGGATTTGGATTCCCGAGGGTGAATCCATCAAGATTCCAGTCTGCATTAAA
    721   V  H  K  G  I  W  I  P  E  G  E  S  I  K  I  P  V  C  I  K     740

               2363      2373      2383      2393      2403      2413
         GTCATCGAGGACAAGAGTGGGCGGCAGAGTTTTCAGGCTGTGACTGATCACATGCTGGCC
    741   V  I  E  D  K  S  G  R  Q  S  F  Q  A  V  T  D  H  M  L  A     760

               2423      2433      2443      2453      2463      2473
         GTCGGCAGCCTGGACCATGCCCACATTGTACGGCTGCTGGGACTGTGCCCAGGGTCATCT
    761   V  G  S  L  D  H  A  H  I  V  R  L  L  G  L  C  P  G  S  S     780

               2483      2493      2503      2513      2523      2533
         CTGCAGCTTGTCACTCAGTACTTGCCTCTGGGCTCTCTCCTTGATCATGTAAGACAGCAC
    781   L  Q  L  V  T  Q  Y  L  P  L  G  S  L  L  D  H  V  R  Q  H     800

               2543      2553      2563      2573      2583      2593
         CGTGAGACACTGGGACCACAGCTGCTGCTCAACTGGGGAGTACAAATTGCCAAGGGTATG
    801   R  E  T  L  G  P  Q  L  L  L  N  W  G  V  Q  I  A  K  G  M     820

               2603      2613      2623      2633      2643      2653
         TATTACCTCGAGGAACACAGCATGGTGCATAGGGACCTTGCGCTCCGGAATGTGATGCTT
    821   Y  Y  L  E  E  H  S  M  V  H  R  D  L  A  L  R  N  V  M  L     840

               2663      2673      2683      2693      2703      2713
         AAGTCACCGAGTCAAGTCCAGGTGGCAGATTTTGGTGTGGCTGACTTGCTGCCGCCAGAT
    841   K  S  P  S  Q  V  Q  V  A  D  F  G  V  A  D  L  L  P  P  D     860

               2723      2733      2743      2753      2763      2773
         GACAAGCAGTTACTACACAGTGAGGCCAAGACTCCAATTAAATGGATGGCCCTTGAGAGT
    861   D  K  Q  L  L  H  S  E  A  K  T  P  I  K  W  M  A  L  E  S     880

               2783      2793      2803      2813      2823      2833
         ATCCACTTTGGGAAATACACACACCAGAGTGATGTCTGGAGTTACGGTGTAACCGTTTGG
    881   I  H  F  G  K  Y  T  H  Q  S  D  V  W  S  Y  G  V  T  V  W     900

               2843      2853      2863      2873      2883      2893
         GAGTTGATGACCTTCGGGGCAGAGCCCTACGCAGGGCTACGACTGGCTGAAATACCAGAC
    901   E  L  M  T  F  G  A  E  P  Y  A  G  L  R  L  A  E  I  P  D     920

               2903      2913      2923      2933      2943      2953
         CTGCTGGAGAAGGGAGAGCGGTTAGCACAGCCCCAGATCTGCACCATTGACGTCTACATG
    921   L  L  E  K  G  E  R  L  A  Q  P  Q  I  C  T  I  D  V  Y  M     940

               2963      2973      2983      2993      3003      3013
         GTCATGGTCAAGTGTTGGATGATTGACGAGAATATTCGCCCAACCTTTAAAGAACTGGCC
    941   V  M  V  K  C  W  M  I  D  E  N  I  R  P  T  F  K  E  L  A     960

               3023      3033      3043      3053      3063      3073
         AATGAGTTTACCAGGATGGCCCGGGACCCACCAAGGTATCTGGTCATCAAGAGAGCGAGT
    961   N  E  F  T  R  M  A  R  D  P  P  R  Y  L  V  I  K  R  A  S     980

               3083      3093      3103      3113      3123      3133
         GGGCCTGGAATACCTCCTGCAGCAGAGCCATCTGCTCTGAGCACCAAAGAGTTGCAGGAT
    981   G  P  G  I  P  P  A  A  E  P  S  A  L  S  T  K  E  L  Q  D    1000

               3143      3153      3163      3173      3183      3193
         GCAGAGCTGGAGCCAGACCTGGACCTCGACCTAGACGTGGAGGTAGAAGAGGAGGGCCTG
   1001   A  E  L  E  P  D  L  D  L  D  L  D  V  E  V  E  E  E  G  L    1020

               3203      3213      3223      3233      3243      3253
         GCGACCACACTGGGTTCTGCCCTCAGCTTGCCTACAGGAACGCTTACCCGGCCACGTGGG
   1021   A  T  T  L  G  S  A  L  S  L  P  T  G  T  L  T  R  P  R  G    1040

               3263      3273      3283      3293      3303      3313
         AGCCAGAGTCTTTTAAGTCCTTCGTCTGGATACATGCCCATGAACCAGAGCAACCTTGGG
   1041   S  Q  S  L  L  S  P  S  S  G  Y  M  P  M  N  Q  S  N  L  G    1060

               3323      3333      3343      3353      3363      3373
         GAGGCTTGTCTGGATTCTGCGGTTTTGGGGGGTCGCGAACAGTTCTCCCGTCCCATCTCT
   1061   E  A  C  L  D  S  A  V  L  G  G  R  E  Q  F  S  R  P  I  S    1080

               3383      3393      3403      3413      3423      3433
         CTGCACCCGATCCCACGGGGGCGTCAAACGTCAGAGTCATCAGAGGGCCATGTGACGGGC
   1081   L  H  P  I  P  R  G  R  Q  T  S  E  S  S  E  G  H  V  T  G    1100

               3443      3453      3463      3473      3483      3493
         TCTGAGGCTGAACTCCAAGAGAGAGTATCAATGTGTAGGAGCCGGAGCCGGAGCCGGAGC
   1101   S  E  A  E  L  Q  E  R  V  S  M  C  R  S  R  S  R  S  R  S    1120

               3503      3513      3523      3533      3543      3553
         CCACGGCCACGTGGGGACAGTGCCTACCATTCGCAGCGACACAGCCTGCTTACTCCCGTC
   1121   P  R  P  R  G  D  S  A  Y  H  S  Q  R  H  S  L  L  T  P  V    1140

               3563      3573      3583      3593      3603      3613
         ACCCCGCTCTCCCCACCAGGGTTAGAGGAAGAGGATGGCAATGGTTATGTCATGCCAGAT
   1141   T  P  L  S  P  P  G  L  E  E  E  D  G  N  G  Y  V  M  P  D    1160

               3623      3633      3643      3653      3663      3673
         ACGCACCTCAGAGGTACATCCTCTTCCCGGGAAGGCACCCTTTCGTCAGTAGGTCTCAGT
   1161   T  H  L  R  G  T  S  S  S  R  E  G  T  L  S  S  V  G  L  S    1180

               3683      3693      3703      3713      3723      3733
         TCTGTGCTGGGTACCGAAGAGGAAGATGAAGATGAGGAGTATGAATACATGAACCGGAAG
   1181   S  V  L  G  T  E  E  E  D  E  D  E  E  Y  E  Y  M  N  R  K    1200

               3743      3753      3763      3773      3783      3793
         AGGAGGGGTAGCCCGGCTCGGCCCCCCAGACCTGGTTCCCTGGAAGAGCTGGGCTATGAG
   1201   R  R  G  S  P  A  R  P  P  R  P  G  S  L  E  E  L  G  Y  E    1220

               3803      3813      3823      3833      3843      3853
         TACATGGATGTGGGTTCAGACCTCAGTGCTTCTCTGGGCAGTACGCAGAGTTGCCCACTC
   1221   Y  M  D  V  G  S  D  L  S  A  S  L  G  S  T  Q  S  C  P  L    1240

               3863      3873      3883      3893      3903      3913
         CATCCCATGGCCATCGTGCCCTCTGCTGGCACGACTCCAGATGAGGACTATGAATACATG
   1241   H  P  M  A  I  V  P  S  A  G  T  T  P  D  E  D  Y  E  Y  M    1260

               3923      3933      3943      3953      3963      3973
         AACCGCAGGCGTGGTGCGGGCGGTTCCGGAGGGGATTATGCAGCTATGGGGGCCTGCCCA
   1261   N  R  R  R  G  A  G  G  S  G  G  D  Y  A  A  M  G  A  C  P    1280

               3983      3993      4003      4013      4023      4033
         GCAGCTGAACAAGGGTATGAGGAAATGCGAGCTTTCCAGGGGCCTGGACATCAAGCCCCC
   1281   A  A  E  Q  G  Y  E  E  M  R  A  F  Q  G  P  G  H  Q  A  P    1300

               4043      4053      4063      4073      4083      4093
         CATGTTCGTTATGCCCGCCTCAAAACTCTGCGTAGTTTAGAAGCCACTGACTCCGCCTTT
   1301   H  V  R  Y  A  R  L  K  T  L  R  S  L  E  A  T  D  S  A  F    1320

               4103      4113      4123      4133      4143      4153
         GACAACCCCGATTACTGGCATAGCAGGCTTTTCCCTAAGGCTAACGCCCAGAGAATTTGA
   1321   D  N  P  D  Y  W  H  S  R  L  F  P  K  A  N  A  Q  R  I  *    1340
